# Supplementary material for: Heterogenous circulating miRNA changes in ME/CFS converge on a unified cluster of target genes: A computational analysis
Source: PLoS One. 2023 Dec 29;18(12):e0296060. doi: 10.1371/journal.pone.0296060 (PMC10756525; doi:10.1371/journal.pone.0296060)
Supplement: S1 Data — (CSV) [file pone.0296060.s001.csv]

Gene	Total score	Number of high miRNAs targeting it	Number of low miRNAs targeting it	List of high miRNAs targeting it	List of low miRNAs targeting it
VEGFA	11	13	2	hsa-miR-6875-5p hsa-miR-140-5p hsa-miR-374b-5p hsa-miR-150-5p hsa-miR-29a-3p hsa-miR-126-3p hsa-miR-15a-5p hsa-miR-93-5p hsa-miR-185-5p hsa-miR-374a-5p hsa-miR-21-5p hsa-miR-200c-3p hsa-miR-34a-5p	hsa-miR-126-5p hsa-miR-369-3p
CCND1	9	11	2	hsa-miR-6875-5p hsa-miR-374b-5p hsa-miR-29a-3p hsa-miR-15a-5p hsa-let-7d-5p hsa-let-7g-5p hsa-miR-93-5p hsa-miR-374a-5p hsa-miR-92a-3p hsa-miR-142-5p hsa-miR-34a-5p	hsa-miR-369-3p hsa-miR-183-5p
ZNF264	8	8	0	hsa-let-7d-5p hsa-let-7g-5p hsa-miR-93-5p hsa-miR-143-3p hsa-miR-92a-3p hsa-miR-142-5p hsa-miR-381-3p hsa-miR-548ax
SHOC2	8	9	1	hsa-miR-181b-5p hsa-miR-374b-5p hsa-miR-15a-5p hsa-miR-93-5p hsa-miR-374a-5p hsa-miR-200c-3p hsa-miR-92a-3p hsa-miR-34a-5p hsa-miR-381-3p	hsa-miR-369-3p
BCL2	7	8	1	hsa-miR-181b-5p hsa-miR-29a-3p hsa-miR-126-3p hsa-miR-15a-5p hsa-miR-21-5p hsa-miR-200c-3p hsa-miR-143-3p hsa-miR-34a-5p	hsa-miR-26a-1-3p
SIRT1	7	7	0	hsa-miR-181b-5p hsa-miR-126-3p hsa-miR-200c-3p hsa-miR-92a-3p hsa-miR-142-5p hsa-miR-34a-5p hsa-miR-331-3p
MKNK2	7	8	1	hsa-miR-6875-5p hsa-miR-223-3p hsa-miR-423-5p hsa-miR-93-5p hsa-miR-21-5p hsa-miR-200c-3p hsa-miR-92a-3p hsa-miR-34a-5p	hsa-miR-4433a-5p
E2F1	7	7	0	hsa-miR-181b-5p hsa-miR-223-3p hsa-miR-126-3p hsa-miR-93-5p hsa-miR-21-5p hsa-miR-34a-5p hsa-miR-331-3p
KMT2D	7	7	0	hsa-miR-6875-5p hsa-miR-15a-5p hsa-let-7d-5p hsa-let-7g-5p hsa-miR-93-5p hsa-miR-92a-3p hsa-miR-34a-5p
AGO1	7	7	0	hsa-miR-29a-3p hsa-let-7d-5p hsa-let-7g-5p hsa-miR-93-5p hsa-miR-185-5p hsa-miR-92a-3p hsa-miR-34a-5p
GK5	7	7	0	hsa-miR-4532 hsa-miR-181b-5p hsa-miR-6076 hsa-miR-150-5p hsa-miR-374a-5p hsa-miR-21-5p hsa-miR-4454
TGFBR2	7	7	0	hsa-miR-130a-3p hsa-miR-93-5p hsa-miR-21-5p hsa-miR-370-3p hsa-miR-92a-3p hsa-miR-142-5p hsa-miR-34a-5p
HMGA2	7	9	2	hsa-miR-181b-5p hsa-miR-15a-5p hsa-let-7d-5p hsa-let-7g-5p hsa-miR-185-5p hsa-miR-370-3p hsa-miR-493-5p hsa-miR-92a-3p hsa-miR-34a-5p	hsa-let-7g-3p hsa-miR-33a-5p
YOD1	7	9	2	hsa-miR-140-5p hsa-miR-374b-5p hsa-let-7d-5p hsa-let-7g-5p hsa-miR-93-5p hsa-miR-374a-5p hsa-miR-21-5p hsa-miR-34a-5p hsa-miR-548j-5p	hsa-miR-369-3p hsa-miR-6507-3p
ZBTB37	6	6	0	hsa-let-7d-5p hsa-let-7g-5p hsa-miR-93-5p hsa-miR-143-3p hsa-miR-548ax hsa-miR-548j-5p
RPRD2	6	6	0	hsa-miR-140-5p hsa-miR-130a-3p hsa-miR-15a-5p hsa-miR-93-5p hsa-miR-21-5p hsa-miR-92a-3p
TUBB	6	7	1	hsa-miR-6875-5p hsa-miR-181b-5p hsa-miR-423-5p hsa-miR-15a-5p hsa-miR-185-5p hsa-miR-200c-3p hsa-miR-92a-3p	hsa-miR-369-3p
IFNLR1	6	6	0	hsa-miR-140-5p hsa-miR-130a-3p hsa-let-7d-5p hsa-let-7g-5p hsa-miR-34a-5p hsa-miR-381-3p
IGF1R	6	10	4	hsa-miR-140-5p hsa-miR-181b-5p hsa-miR-223-3p hsa-let-7d-5p hsa-let-7g-5p hsa-miR-185-5p hsa-miR-21-5p hsa-miR-143-3p hsa-miR-92a-3p hsa-miR-34a-5p	hsa-let-7g-3p hsa-miR-183-5p hsa-miR-486-5p hsa-miR-4433a-5p
MCL1	6	6	0	hsa-miR-181b-5p hsa-miR-29a-3p hsa-miR-15a-5p hsa-miR-93-5p hsa-miR-92a-3p hsa-miR-34a-5p
PLAGL2	6	7	1	hsa-miR-423-5p hsa-miR-126-3p hsa-let-7d-5p hsa-let-7g-5p hsa-miR-93-5p hsa-miR-185-5p hsa-miR-548j-5p	hsa-miR-5187-3p
SOD2	6	6	0	hsa-miR-6717-5p hsa-let-7d-5p hsa-let-7g-5p hsa-miR-93-5p hsa-miR-185-5p hsa-miR-142-5p
HMGB1	6	8	2	hsa-miR-4532 hsa-miR-181b-5p hsa-miR-150-5p hsa-let-7g-5p hsa-miR-93-5p hsa-miR-21-5p hsa-miR-92a-3p hsa-miR-34a-5p	hsa-let-7g-3p hsa-miR-450b-5p
WASL	6	6	0	hsa-miR-223-3p hsa-miR-130a-3p hsa-let-7d-5p hsa-let-7g-5p hsa-miR-93-5p hsa-miR-92a-3p
KLHL15	6	9	3	hsa-miR-181b-5p hsa-miR-374b-5p hsa-miR-6076 hsa-miR-15a-5p hsa-miR-93-5p hsa-miR-374a-5p hsa-miR-21-5p hsa-miR-493-5p hsa-miR-92a-3p	hsa-let-7g-3p hsa-miR-16-2-3p hsa-miR-4433a-5p
SMC1A	6	6	0	hsa-miR-6875-5p hsa-let-7d-5p hsa-let-7g-5p hsa-miR-21-5p hsa-miR-7975 hsa-miR-92a-3p
MYC	6	10	4	hsa-miR-423-5p hsa-miR-29a-3p hsa-miR-130a-3p hsa-let-7d-5p hsa-let-7g-5p hsa-miR-93-5p hsa-miR-185-5p hsa-miR-21-5p hsa-miR-92a-3p hsa-miR-34a-5p	hsa-miR-16-2-3p hsa-miR-126-5p hsa-miR-33a-5p hsa-miR-6507-3p
ACOT9	6	6	0	hsa-miR-150-5p hsa-let-7d-5p hsa-let-7g-5p hsa-miR-93-5p hsa-miR-4454 hsa-miR-143-3p
APOL6	6	6	0	hsa-miR-181b-5p hsa-miR-374b-5p hsa-miR-374a-5p hsa-miR-143-3p hsa-miR-142-5p hsa-miR-331-3p
EPHA4	6	6	0	hsa-let-7d-5p hsa-let-7g-5p hsa-miR-93-5p hsa-miR-21-5p hsa-miR-92a-3p hsa-miR-548ax
PDPK1	6	6	0	hsa-miR-423-5p hsa-miR-93-5p hsa-miR-185-5p hsa-miR-200c-3p hsa-miR-493-5p hsa-miR-331-3p
SCD	6	7	1	hsa-miR-181b-5p hsa-miR-93-5p hsa-miR-185-5p hsa-miR-493-5p hsa-miR-92a-3p hsa-miR-142-5p hsa-miR-331-3p	hsa-miR-607
MFSD8	6	6	0	hsa-let-7d-5p hsa-let-7g-5p hsa-miR-93-5p hsa-miR-200c-3p hsa-miR-34a-5p hsa-miR-548ax
GATA6	6	8	2	hsa-miR-140-5p hsa-miR-181b-5p hsa-miR-6076 hsa-miR-93-5p hsa-miR-185-5p hsa-miR-200c-3p hsa-miR-92a-3p hsa-miR-548ax	hsa-miR-183-5p hsa-miR-3620-3p
DICER1	6	6	0	hsa-miR-29a-3p hsa-miR-130a-3p hsa-miR-15a-5p hsa-let-7d-5p hsa-miR-374a-5p hsa-miR-21-5p
EP300	6	6	0	hsa-miR-140-5p hsa-miR-181b-5p hsa-miR-150-5p hsa-miR-374a-5p hsa-miR-200c-3p hsa-miR-92a-3p
NFIB	6	6	0	hsa-miR-130a-3p hsa-miR-93-5p hsa-miR-21-5p hsa-miR-370-3p hsa-miR-92a-3p hsa-miR-331-3p
FZD6	6	7	1	hsa-miR-140-5p hsa-miR-374b-5p hsa-miR-130a-3p hsa-miR-15a-5p hsa-miR-374a-5p hsa-miR-21-5p hsa-miR-92a-3p	hsa-miR-369-3p
TNFRSF10B	6	8	2	hsa-miR-130a-3p hsa-let-7d-5p hsa-let-7g-5p hsa-miR-93-5p hsa-miR-21-5p hsa-miR-92a-3p hsa-miR-34a-5p hsa-miR-331-3p	hsa-miR-607 hsa-miR-3620-3p
AKT2	5	5	0	hsa-miR-29a-3p hsa-miR-126-3p hsa-let-7g-5p hsa-miR-21-5p hsa-miR-143-3p
ZADH2	5	5	0	hsa-miR-181b-5p hsa-miR-93-5p hsa-miR-185-5p hsa-miR-21-5p hsa-miR-92a-3p
TNRC6A	5	7	2	hsa-miR-374b-5p hsa-miR-6076 hsa-miR-130a-3p hsa-let-7d-5p hsa-miR-93-5p hsa-miR-185-5p hsa-miR-374a-5p	hsa-miR-607 hsa-miR-369-3p
SIK1	5	5	0	hsa-miR-130a-3p hsa-miR-15a-5p hsa-miR-93-5p hsa-miR-92a-3p hsa-miR-548j-5p
SEC24A	5	5	0	hsa-miR-15a-5p hsa-miR-374a-5p hsa-miR-200c-3p hsa-miR-92a-3p hsa-miR-381-3p
CARM1	5	5	0	hsa-miR-181b-5p hsa-miR-223-3p hsa-miR-5581-5p hsa-miR-15a-5p hsa-miR-92a-3p
ATXN1	5	6	1	hsa-miR-374b-5p hsa-miR-130a-3p hsa-miR-93-5p hsa-miR-374a-5p hsa-miR-92a-3p hsa-miR-142-5p	hsa-miR-369-3p
LMNB2	5	6	1	hsa-miR-423-5p hsa-miR-320e hsa-miR-370-3p hsa-miR-143-3p hsa-miR-493-5p hsa-miR-92a-3p	hsa-let-7g-3p
SP1	5	7	2	hsa-miR-223-3p hsa-miR-374b-5p hsa-miR-150-5p hsa-miR-423-5p hsa-miR-374a-5p hsa-miR-21-5p hsa-miR-200c-3p	hsa-miR-33a-5p hsa-miR-369-3p
PLEKHA1	5	5	0	hsa-miR-15a-5p hsa-miR-93-5p hsa-miR-21-5p hsa-miR-143-3p hsa-miR-92a-3p
SLC1A5	5	5	0	hsa-miR-150-5p hsa-miR-93-5p hsa-miR-4454 hsa-miR-34a-5p hsa-miR-331-3p
PMAIP1	5	6	1	hsa-miR-181b-5p hsa-let-7d-5p hsa-let-7g-5p hsa-miR-93-5p hsa-miR-200c-3p hsa-miR-331-3p	hsa-miR-641
ALDH9A1	5	5	0	hsa-miR-181b-5p hsa-miR-93-5p hsa-miR-185-5p hsa-miR-92a-3p hsa-miR-34a-5p
RORA	5	5	0	hsa-miR-374b-5p hsa-miR-93-5p hsa-miR-374a-5p hsa-miR-92a-3p hsa-miR-381-3p
KLF4	5	5	0	hsa-miR-29a-3p hsa-miR-130a-3p hsa-miR-15a-5p hsa-miR-92a-3p hsa-miR-34a-5p
EIF4G2	5	5	0	hsa-let-7d-5p hsa-let-7g-5p hsa-miR-93-5p hsa-miR-92a-3p hsa-miR-331-3p
PPP6R3	5	5	0	hsa-miR-130a-3p hsa-miR-15a-5p hsa-miR-93-5p hsa-miR-34a-5p hsa-miR-548ax
RPL24	5	5	0	hsa-miR-374b-5p hsa-miR-150-5p hsa-miR-374a-5p hsa-miR-4454 hsa-miR-92a-3p
ARIH1	5	5	0	hsa-miR-140-5p hsa-miR-15a-5p hsa-let-7d-5p hsa-let-7g-5p hsa-miR-185-5p
MTMR9	5	5	0	hsa-miR-150-5p hsa-miR-93-5p hsa-miR-21-5p hsa-miR-4454 hsa-miR-34a-5p
TUBB2A	5	8	3	hsa-miR-6875-5p hsa-miR-181b-5p hsa-miR-29a-3p hsa-miR-15a-5p hsa-let-7d-5p hsa-let-7g-5p hsa-miR-200c-3p hsa-miR-143-3p	hsa-miR-16-2-3p hsa-miR-3065-3p hsa-miR-369-3p
DDX6	5	5	0	hsa-miR-29a-3p hsa-miR-130a-3p hsa-miR-143-3p hsa-miR-92a-3p hsa-miR-331-3p
TMOD3	5	6	1	hsa-miR-150-5p hsa-miR-130a-3p hsa-miR-93-5p hsa-miR-185-5p hsa-miR-4454 hsa-miR-34a-5p	hsa-miR-126-5p
UBE3C	5	5	0	hsa-miR-5581-5p hsa-miR-15a-5p hsa-let-7g-5p hsa-miR-136-3p hsa-miR-34a-5p
SOCS7	5	5	0	hsa-miR-4532 hsa-let-7d-5p hsa-let-7g-5p hsa-miR-93-5p hsa-miR-185-5p
CBX6	5	5	0	hsa-miR-423-5p hsa-miR-29a-3p hsa-miR-15a-5p hsa-miR-185-5p hsa-miR-92a-3p
CPEB3	5	5	0	hsa-miR-29a-3p hsa-miR-15a-5p hsa-miR-21-5p hsa-miR-92a-3p hsa-miR-34a-5p
NR2C2	5	6	1	hsa-miR-374b-5p hsa-miR-15a-5p hsa-miR-93-5p hsa-miR-374a-5p hsa-miR-21-5p hsa-miR-143-3p	hsa-miR-126-5p
ZCCHC3	5	5	0	hsa-miR-6875-5p hsa-miR-15a-5p hsa-let-7d-5p hsa-let-7g-5p hsa-miR-21-5p
ZNF417	5	5	0	hsa-miR-130a-3p hsa-let-7d-5p hsa-let-7g-5p hsa-miR-93-5p hsa-miR-92a-3p
ATM	5	5	0	hsa-miR-181b-5p hsa-miR-223-3p hsa-miR-374a-5p hsa-miR-4454 hsa-miR-92a-3p
PBX2	5	5	0	hsa-miR-423-5p hsa-let-7d-5p hsa-let-7g-5p hsa-miR-185-5p hsa-miR-92a-3p
TGFBR3	5	5	0	hsa-miR-15a-5p hsa-let-7d-5p hsa-let-7g-5p hsa-miR-21-5p hsa-miR-136-3p
PLPP3	5	5	0	hsa-miR-4532 hsa-miR-181b-5p hsa-miR-150-5p hsa-miR-15a-5p hsa-miR-185-5p
UBXN2B	5	5	0	hsa-miR-6875-5p hsa-let-7d-5p hsa-let-7g-5p hsa-miR-34a-5p hsa-miR-381-3p
ETNK1	5	6	1	hsa-miR-374b-5p hsa-miR-15a-5p hsa-miR-374a-5p hsa-miR-21-5p hsa-miR-142-5p hsa-miR-548j-5p	hsa-miR-369-3p
GLO1	5	6	1	hsa-let-7d-5p hsa-let-7g-5p hsa-miR-93-5p hsa-miR-92a-3p hsa-miR-142-5p hsa-miR-548ax	hsa-miR-183-5p
KIF2C	5	5	0	hsa-miR-181b-5p hsa-miR-92a-3p hsa-miR-142-5p hsa-miR-34a-5p hsa-miR-548j-5p
BTG2	5	6	1	hsa-miR-29a-3p hsa-miR-15a-5p hsa-miR-93-5p hsa-miR-185-5p hsa-miR-21-5p hsa-miR-92a-3p	hsa-miR-203a-5p
FUT10	5	6	1	hsa-let-7d-5p hsa-let-7g-5p hsa-miR-93-5p hsa-miR-92a-3p hsa-miR-142-5p hsa-miR-34a-5p	hsa-miR-183-5p
FOXO3	5	6	1	hsa-miR-223-3p hsa-miR-29a-3p hsa-miR-126-3p hsa-miR-93-5p hsa-miR-21-5p hsa-miR-142-5p	hsa-miR-126-5p
PHACTR2	5	6	1	hsa-miR-140-5p hsa-miR-374b-5p hsa-miR-29a-3p hsa-miR-185-5p hsa-miR-374a-5p hsa-miR-21-5p	hsa-miR-369-3p
ULK1	5	5	0	hsa-miR-181b-5p hsa-miR-423-5p hsa-miR-93-5p hsa-miR-320e hsa-miR-142-5p
RANGAP1	5	5	0	hsa-miR-223-3p hsa-miR-150-5p hsa-miR-93-5p hsa-miR-92a-3p hsa-miR-331-3p
RUNDC1	5	5	0	hsa-miR-150-5p hsa-miR-130a-3p hsa-miR-93-5p hsa-miR-4454 hsa-miR-143-3p
SZRD1	5	5	0	hsa-miR-5581-5p hsa-miR-126-3p hsa-miR-15a-5p hsa-miR-92a-3p hsa-miR-142-5p
DYNC1LI2	5	5	0	hsa-miR-181b-5p hsa-miR-130a-3p hsa-miR-93-5p hsa-miR-21-5p hsa-miR-92a-3p
AHCYL2	5	5	0	hsa-miR-4532 hsa-let-7d-5p hsa-let-7g-5p hsa-miR-185-5p hsa-miR-92a-3p
NACC2	5	5	0	hsa-miR-6875-5p hsa-miR-130a-3p hsa-miR-93-5p hsa-miR-92a-3p hsa-miR-548j-5p
YY1	5	6	1	hsa-miR-4532 hsa-miR-130a-3p hsa-miR-93-5p hsa-miR-142-5p hsa-miR-34a-5p hsa-miR-331-3p	hsa-miR-183-5p
REEP3	5	5	0	hsa-miR-374b-5p hsa-miR-423-5p hsa-miR-93-5p hsa-miR-34a-5p hsa-miR-548ax
AKT1	5	5	0	hsa-miR-374b-5p hsa-miR-126-3p hsa-miR-185-5p hsa-miR-143-3p hsa-miR-34a-5p
WNK3	5	5	0	hsa-miR-6076 hsa-miR-130a-3p hsa-miR-15a-5p hsa-miR-93-5p hsa-miR-21-5p
RAB21	5	5	0	hsa-miR-150-5p hsa-miR-15a-5p hsa-let-7g-5p hsa-miR-374a-5p hsa-miR-493-5p
ZNF443	5	5	0	hsa-miR-374b-5p hsa-miR-6076 hsa-let-7d-5p hsa-let-7g-5p hsa-miR-374a-5p
FAM3C	5	5	0	hsa-miR-181b-5p hsa-miR-93-5p hsa-miR-21-5p hsa-miR-34a-5p hsa-miR-548j-5p
CSDE1	5	5	0	hsa-miR-423-5p hsa-miR-15a-5p hsa-miR-93-5p hsa-miR-92a-3p hsa-miR-548ax
DDX21	5	5	0	hsa-miR-423-5p hsa-miR-142-5p hsa-miR-34a-5p hsa-miR-331-3p hsa-miR-548ax
LDLR	5	7	2	hsa-miR-140-5p hsa-miR-4532 hsa-miR-181b-5p hsa-miR-130a-3p hsa-miR-93-5p hsa-miR-92a-3p hsa-miR-381-3p	hsa-miR-641 hsa-miR-450b-5p
SOCS1	5	5	0	hsa-let-7d-5p hsa-let-7g-5p hsa-miR-21-5p hsa-miR-142-5p hsa-miR-331-3p
LNPK	5	6	1	hsa-miR-374b-5p hsa-miR-150-5p hsa-miR-93-5p hsa-miR-374a-5p hsa-miR-21-5p hsa-miR-34a-5p	hsa-miR-369-3p
MAPK1	5	5	0	hsa-miR-5581-5p hsa-miR-130a-3p hsa-miR-93-5p hsa-miR-143-3p hsa-miR-142-5p
AMD1	5	5	0	hsa-miR-150-5p hsa-let-7d-5p hsa-let-7g-5p hsa-miR-92a-3p hsa-miR-548ax
ORAI2	5	5	0	hsa-miR-4532 hsa-miR-150-5p hsa-miR-93-5p hsa-miR-143-3p hsa-miR-92a-3p
CEBPB	5	5	0	hsa-miR-423-5p hsa-miR-185-5p hsa-miR-374a-5p hsa-miR-21-5p hsa-miR-34a-5p
PDZD8	5	5	0	hsa-miR-223-3p hsa-miR-150-5p hsa-let-7d-5p hsa-let-7g-5p hsa-miR-92a-3p
ZBTB4	5	5	0	hsa-miR-181b-5p hsa-miR-130a-3p hsa-miR-93-5p hsa-miR-331-3p hsa-miR-381-3p
NHLRC3	5	5	0	hsa-miR-181b-5p hsa-let-7d-5p hsa-let-7g-5p hsa-miR-93-5p hsa-miR-374a-5p
PURA	5	5	0	hsa-miR-6076 hsa-miR-15a-5p hsa-miR-93-5p hsa-miR-21-5p hsa-miR-381-3p
RRM2	5	5	0	hsa-miR-423-5p hsa-let-7d-5p hsa-let-7g-5p hsa-miR-93-5p hsa-miR-34a-5p
CREB1	5	5	0	hsa-miR-181b-5p hsa-miR-150-5p hsa-miR-423-5p hsa-miR-93-5p hsa-miR-381-3p
PTEN	5	8	3	hsa-miR-181b-5p hsa-miR-29a-3p hsa-miR-130a-3p hsa-miR-93-5p hsa-miR-21-5p hsa-miR-200c-3p hsa-miR-92a-3p hsa-miR-142-5p	hsa-miR-26a-1-3p hsa-miR-607 hsa-miR-486-5p
DNMT1	5	5	0	hsa-miR-140-5p hsa-miR-29a-3p hsa-miR-126-3p hsa-miR-185-5p hsa-miR-92a-3p
DSTYK	5	6	1	hsa-miR-150-5p hsa-miR-130a-3p hsa-miR-15a-5p hsa-miR-93-5p hsa-miR-92a-3p hsa-miR-381-3p	hsa-miR-6819-3p
TNPO1	5	7	2	hsa-miR-181b-5p hsa-miR-6076 hsa-miR-374a-5p hsa-miR-21-5p hsa-miR-92a-3p hsa-miR-34a-5p hsa-miR-548ax	hsa-miR-16-2-3p hsa-miR-607
BCL2L11	5	6	1	hsa-miR-140-5p hsa-miR-181b-5p hsa-miR-93-5p hsa-miR-200c-3p hsa-miR-92a-3p hsa-miR-34a-5p	hsa-miR-641
POLR1B	5	5	0	hsa-miR-374b-5p hsa-miR-130a-3p hsa-miR-93-5p hsa-miR-374a-5p hsa-miR-548j-5p
CAPN15	5	5	0	hsa-miR-6875-5p hsa-miR-423-5p hsa-miR-93-5p hsa-miR-142-5p hsa-miR-331-3p
CRCP	5	5	0	hsa-miR-4532 hsa-miR-150-5p hsa-miR-93-5p hsa-miR-4454 hsa-miR-548ax
MDM2	5	7	2	hsa-miR-223-3p hsa-miR-29a-3p hsa-miR-93-5p hsa-miR-185-5p hsa-miR-143-3p hsa-miR-92a-3p hsa-miR-381-3p	hsa-miR-641 hsa-miR-3620-3p
SOCS5	5	6	1	hsa-miR-150-5p hsa-miR-15a-5p hsa-miR-93-5p hsa-miR-21-5p hsa-miR-493-5p hsa-miR-92a-3p	hsa-miR-33a-5p
SMAD7	5	5	0	hsa-miR-15a-5p hsa-miR-93-5p hsa-miR-185-5p hsa-miR-21-5p hsa-miR-92a-3p
SFT2D2	5	5	0	hsa-miR-6717-5p hsa-miR-374b-5p hsa-miR-6076 hsa-miR-374a-5p hsa-miR-143-3p
NUDT3	5	5	0	hsa-miR-150-5p hsa-miR-93-5p hsa-miR-143-3p hsa-miR-493-5p hsa-miR-34a-5p
TWF1	5	5	0	hsa-miR-223-3p hsa-miR-126-3p hsa-miR-93-5p hsa-miR-92a-3p hsa-miR-142-5p
FOXK1	5	5	0	hsa-miR-150-5p hsa-miR-423-5p hsa-miR-15a-5p hsa-miR-93-5p hsa-miR-548j-5p
PDE12	5	6	1	hsa-miR-4532 hsa-miR-374b-5p hsa-let-7d-5p hsa-let-7g-5p hsa-miR-374a-5p hsa-miR-548j-5p	hsa-miR-369-3p
TRAPPC2	5	5	0	hsa-miR-6875-5p hsa-miR-93-5p hsa-miR-21-5p hsa-miR-92a-3p hsa-miR-142-5p
HMGA1	5	6	1	hsa-miR-5581-5p hsa-miR-15a-5p hsa-let-7d-5p hsa-let-7g-5p hsa-miR-185-5p hsa-miR-331-3p	hsa-miR-486-5p
NFKB1	4	4	0	hsa-miR-15a-5p hsa-miR-21-5p hsa-miR-92a-3p hsa-miR-34a-5p
MXD1	4	4	0	hsa-miR-29a-3p hsa-let-7d-5p hsa-let-7g-5p hsa-miR-93-5p
TMEM109	4	4	0	hsa-miR-15a-5p hsa-miR-185-5p hsa-miR-34a-5p hsa-miR-331-3p
BAZ2A	4	4	0	hsa-miR-181b-5p hsa-miR-15a-5p hsa-miR-93-5p hsa-miR-34a-5p
HIST2H4B	4	4	0	hsa-miR-181b-5p hsa-miR-93-5p hsa-miR-34a-5p hsa-miR-331-3p
SOX5	4	4	0	hsa-miR-130a-3p hsa-miR-15a-5p hsa-miR-21-5p hsa-miR-136-3p
NSD2	4	4	0	hsa-miR-181b-5p hsa-miR-93-5p hsa-miR-21-5p hsa-miR-92a-3p
KIAA0930	4	4	0	hsa-miR-150-5p hsa-let-7d-5p hsa-let-7g-5p hsa-miR-143-3p
ATP5G3	4	4	0	hsa-miR-15a-5p hsa-miR-200c-3p hsa-miR-142-5p hsa-miR-548j-5p
C5orf51	4	4	0	hsa-let-7d-5p hsa-let-7g-5p hsa-miR-374a-5p hsa-miR-548ax
SNTB2	4	5	1	hsa-miR-130a-3p hsa-miR-15a-5p hsa-miR-93-5p hsa-miR-34a-5p hsa-miR-381-3p	hsa-miR-33a-5p
KREMEN1	4	4	0	hsa-miR-130a-3p hsa-let-7d-5p hsa-let-7g-5p hsa-miR-331-3p
DCTN5	4	5	1	hsa-miR-150-5p hsa-miR-15a-5p hsa-miR-93-5p hsa-miR-320e hsa-miR-34a-5p	hsa-miR-3065-3p
MSMO1	4	4	0	hsa-miR-223-3p hsa-miR-130a-3p hsa-miR-93-5p hsa-miR-381-3p
LUZP1	4	4	0	hsa-miR-15a-5p hsa-miR-93-5p hsa-miR-185-5p hsa-miR-381-3p
GRPEL2	4	5	1	hsa-let-7d-5p hsa-let-7g-5p hsa-miR-93-5p hsa-miR-21-5p hsa-miR-548j-5p	hsa-miR-16-2-3p
BZW1	4	5	1	hsa-miR-15a-5p hsa-let-7d-5p hsa-let-7g-5p hsa-miR-93-5p hsa-miR-142-5p	hsa-miR-126-5p
STAT3	4	4	0	hsa-miR-223-3p hsa-miR-93-5p hsa-miR-21-5p hsa-miR-92a-3p
ACTN4	4	4	0	hsa-miR-185-5p hsa-miR-374a-5p hsa-miR-142-5p hsa-miR-548j-5p
DYRK3	4	4	0	hsa-miR-15a-5p hsa-let-7d-5p hsa-let-7g-5p hsa-miR-34a-5p
SPRED1	4	5	1	hsa-miR-140-5p hsa-miR-126-3p hsa-miR-15a-5p hsa-miR-93-5p hsa-miR-548ax	hsa-miR-126-5p
GXYLT2	4	4	0	hsa-miR-4532 hsa-miR-185-5p hsa-miR-21-5p hsa-miR-34a-5p
MSANTD4	4	4	0	hsa-miR-130a-3p hsa-miR-15a-5p hsa-miR-93-5p hsa-miR-548j-5p
DEGS1	4	4	0	hsa-miR-150-5p hsa-miR-93-5p hsa-miR-142-5p hsa-miR-34a-5p
ATP6	4	4	0	hsa-miR-181b-5p hsa-miR-423-5p hsa-miR-93-5p hsa-miR-200c-3p
NFIA	4	4	0	hsa-miR-181b-5p hsa-miR-223-3p hsa-miR-29a-3p hsa-miR-21-5p
UBE2H	4	4	0	hsa-miR-15a-5p hsa-miR-92a-3p hsa-miR-142-5p hsa-miR-548j-5p
IGDCC4	4	4	0	hsa-miR-423-5p hsa-let-7d-5p hsa-let-7g-5p hsa-miR-185-5p
PRRC2B	4	5	1	hsa-miR-423-5p hsa-miR-143-3p hsa-miR-92a-3p hsa-miR-34a-5p hsa-miR-331-3p	hsa-miR-450b-5p
ZBTB20	4	4	0	hsa-miR-181b-5p hsa-miR-21-5p hsa-miR-142-5p hsa-miR-548j-5p
HIST1H1E	4	5	1	hsa-miR-181b-5p hsa-miR-423-5p hsa-miR-92a-3p hsa-miR-34a-5p hsa-miR-331-3p	hsa-let-7g-3p
HBP1	4	4	0	hsa-miR-29a-3p hsa-miR-130a-3p hsa-miR-93-5p hsa-miR-381-3p
CEP120	4	4	0	hsa-let-7d-5p hsa-let-7g-5p hsa-miR-142-5p hsa-miR-548j-5p
PTBP1	4	4	0	hsa-miR-6076 hsa-miR-374a-5p hsa-miR-92a-3p hsa-miR-548j-5p
CBX3	4	4	0	hsa-miR-93-5p hsa-miR-370-3p hsa-miR-34a-5p hsa-miR-548j-5p
SYNGR2	4	4	0	hsa-miR-223-3p hsa-miR-423-5p hsa-miR-374a-5p hsa-miR-34a-5p
RAB3IP	4	5	1	hsa-miR-150-5p hsa-miR-15a-5p hsa-miR-93-5p hsa-miR-370-3p hsa-miR-493-5p	hsa-let-7g-3p
CCND2	4	5	1	hsa-miR-423-5p hsa-miR-29a-3p hsa-miR-130a-3p hsa-miR-15a-5p hsa-miR-185-5p	hsa-miR-203a-5p
ZC3HAV1L	4	5	1	hsa-miR-181b-5p hsa-let-7d-5p hsa-let-7g-5p hsa-miR-143-3p hsa-miR-92a-3p	hsa-miR-183-5p
PTPN4	4	5	1	hsa-miR-150-5p hsa-miR-130a-3p hsa-miR-93-5p hsa-miR-200c-3p hsa-miR-142-5p	hsa-miR-607
ATP5B	4	4	0	hsa-miR-423-5p hsa-miR-93-5p hsa-miR-92a-3p hsa-miR-331-3p
IGFBP5	4	5	1	hsa-miR-140-5p hsa-miR-130a-3p hsa-miR-185-5p hsa-miR-143-3p hsa-miR-331-3p	hsa-miR-16-2-3p
MECP2	4	4	0	hsa-miR-130a-3p hsa-miR-93-5p hsa-miR-92a-3p hsa-miR-331-3p
MDM4	4	5	1	hsa-miR-423-5p hsa-let-7d-5p hsa-let-7g-5p hsa-miR-21-5p hsa-miR-34a-5p	hsa-miR-183-5p
C1orf21	4	4	0	hsa-miR-15a-5p hsa-let-7d-5p hsa-let-7g-5p hsa-miR-136-3p
PDGFRA	4	4	0	hsa-miR-140-5p hsa-miR-130a-3p hsa-miR-143-3p hsa-miR-34a-5p
PLEKHA2	4	4	0	hsa-miR-374b-5p hsa-miR-150-5p hsa-miR-374a-5p hsa-miR-21-5p
FKBP1A	4	5	1	hsa-miR-181b-5p hsa-miR-374b-5p hsa-miR-15a-5p hsa-miR-374a-5p hsa-miR-92a-3p	hsa-miR-369-3p
ZNF460	4	7	3	hsa-miR-223-3p hsa-miR-150-5p hsa-miR-15a-5p hsa-let-7d-5p hsa-let-7g-5p hsa-miR-21-5p hsa-miR-92a-3p	hsa-miR-450b-5p hsa-miR-126-5p hsa-miR-486-5p
PLCG2	4	4	0	hsa-miR-6875-5p hsa-miR-6717-5p hsa-let-7d-5p hsa-let-7g-5p
DLC1	4	6	2	hsa-miR-374b-5p hsa-miR-130a-3p hsa-let-7d-5p hsa-miR-374a-5p hsa-miR-200c-3p hsa-miR-142-5p	hsa-let-7g-3p hsa-miR-641
SSX2IP	4	4	0	hsa-miR-181b-5p hsa-miR-93-5p hsa-miR-374a-5p hsa-miR-92a-3p
FAM241A	4	4	0	hsa-miR-150-5p hsa-miR-93-5p hsa-miR-185-5p hsa-miR-143-3p
ZNF607	4	4	0	hsa-miR-320e hsa-miR-143-3p hsa-miR-92a-3p hsa-miR-331-3p
ACVR2B	4	5	1	hsa-miR-374b-5p hsa-miR-126-3p hsa-miR-374a-5p hsa-miR-200c-3p hsa-miR-381-3p	hsa-miR-369-3p
GAPDH	4	4	0	hsa-miR-423-5p hsa-miR-93-5p hsa-miR-92a-3p hsa-miR-331-3p
FMNL3	4	4	0	hsa-miR-29a-3p hsa-let-7d-5p hsa-let-7g-5p hsa-miR-93-5p
L1CAM	4	4	0	hsa-miR-374b-5p hsa-miR-374a-5p hsa-miR-493-5p hsa-miR-34a-5p
AP3M1	4	4	0	hsa-miR-423-5p hsa-miR-15a-5p hsa-miR-185-5p hsa-miR-21-5p
TNRC6B	4	6	2	hsa-miR-181b-5p hsa-miR-130a-3p hsa-miR-15a-5p hsa-miR-93-5p hsa-miR-21-5p hsa-miR-370-3p	hsa-miR-183-5p hsa-miR-6819-3p
PARD6B	4	5	1	hsa-miR-374b-5p hsa-miR-93-5p hsa-miR-374a-5p hsa-miR-200c-3p hsa-miR-92a-3p	hsa-miR-369-3p
CALCOCO2	4	4	0	hsa-miR-150-5p hsa-let-7d-5p hsa-miR-93-5p hsa-miR-331-3p
FIGN	4	5	1	hsa-let-7d-5p hsa-let-7g-5p hsa-miR-21-5p hsa-miR-142-5p hsa-miR-34a-5p	hsa-miR-641
NFIC	4	4	0	hsa-miR-6875-5p hsa-miR-4532 hsa-miR-15a-5p hsa-miR-143-3p
FASN	4	4	0	hsa-miR-15a-5p hsa-miR-93-5p hsa-miR-92a-3p hsa-miR-331-3p
CDV3	4	4	0	hsa-miR-15a-5p hsa-let-7d-5p hsa-let-7g-5p hsa-miR-92a-3p
CCDC80	4	5	1	hsa-miR-374b-5p hsa-miR-15a-5p hsa-miR-374a-5p hsa-miR-320e hsa-miR-548j-5p	hsa-miR-369-3p
POTEG	4	4	0	hsa-miR-223-3p hsa-let-7d-5p hsa-let-7g-5p hsa-miR-92a-3p
TMEM127	4	4	0	hsa-miR-6875-5p hsa-miR-150-5p hsa-miR-423-5p hsa-miR-93-5p
COX6B1	4	4	0	hsa-let-7d-5p hsa-let-7g-5p hsa-miR-93-5p hsa-miR-143-3p
VCL	4	4	0	hsa-miR-15a-5p hsa-let-7d-5p hsa-let-7g-5p hsa-miR-34a-5p
HIST1H2BD	4	4	0	hsa-let-7d-5p hsa-let-7g-5p hsa-miR-93-5p hsa-miR-548j-5p
SLC12A7	4	4	0	hsa-miR-223-3p hsa-miR-130a-3p hsa-let-7d-5p hsa-let-7g-5p
CDKN1A	4	6	2	hsa-miR-15a-5p hsa-let-7d-5p hsa-let-7g-5p hsa-miR-93-5p hsa-miR-370-3p hsa-miR-493-5p	hsa-miR-641 hsa-miR-203a-5p
HDGF	4	5	1	hsa-miR-423-5p hsa-miR-29a-3p hsa-miR-15a-5p hsa-miR-93-5p hsa-miR-92a-3p	hsa-miR-4433a-5p
TUBB4A	4	4	0	hsa-miR-150-5p hsa-let-7d-5p hsa-let-7g-5p hsa-miR-320e
PRPF8	4	4	0	hsa-miR-140-5p hsa-miR-93-5p hsa-miR-92a-3p hsa-miR-381-3p
TOM1	4	4	0	hsa-miR-150-5p hsa-miR-126-3p hsa-miR-34a-5p hsa-miR-331-3p
PM20D2	4	4	0	hsa-let-7d-5p hsa-let-7g-5p hsa-miR-21-5p hsa-miR-548ax
PNRC1	4	4	0	hsa-miR-150-5p hsa-miR-423-5p hsa-miR-130a-3p hsa-miR-93-5p
SETD1B	4	4	0	hsa-miR-15a-5p hsa-miR-185-5p hsa-miR-21-5p hsa-miR-92a-3p
BTBD7	4	4	0	hsa-miR-93-5p hsa-miR-374a-5p hsa-miR-21-5p hsa-miR-92a-3p
BTBD3	4	5	1	hsa-miR-374b-5p hsa-miR-130a-3p hsa-miR-185-5p hsa-miR-374a-5p hsa-miR-21-5p	hsa-miR-369-3p
SLC7A11	4	4	0	hsa-miR-4532 hsa-miR-150-5p hsa-miR-93-5p hsa-miR-92a-3p
CDKN2AIPNL	4	5	1	hsa-miR-150-5p hsa-miR-15a-5p hsa-miR-93-5p hsa-miR-374a-5p hsa-miR-92a-3p	hsa-miR-126-5p
CDK2	4	4	0	hsa-miR-223-3p hsa-miR-150-5p hsa-miR-29a-3p hsa-miR-200c-3p
CMPK1	4	4	0	hsa-miR-374b-5p hsa-miR-93-5p hsa-miR-143-3p hsa-miR-34a-5p
CRISPLD2	4	4	0	hsa-miR-4532 hsa-miR-150-5p hsa-miR-93-5p hsa-miR-381-3p
KDM6B	4	5	1	hsa-miR-423-5p hsa-miR-29a-3p hsa-miR-93-5p hsa-miR-92a-3p hsa-miR-331-3p	hsa-miR-3620-3p
SESTD1	4	4	0	hsa-miR-374b-5p hsa-miR-15a-5p hsa-miR-374a-5p hsa-miR-21-5p
TFAM	4	4	0	hsa-miR-93-5p hsa-miR-92a-3p hsa-miR-142-5p hsa-miR-34a-5p
PIK3R1	4	5	1	hsa-miR-29a-3p hsa-miR-126-3p hsa-miR-15a-5p hsa-miR-21-5p hsa-miR-143-3p	hsa-miR-486-5p
PSMD11	4	4	0	hsa-miR-423-5p hsa-miR-93-5p hsa-miR-92a-3p hsa-miR-331-3p
KLF6	4	4	0	hsa-miR-130a-3p hsa-miR-15a-5p hsa-miR-93-5p hsa-miR-142-5p
TP53	4	5	1	hsa-miR-223-3p hsa-miR-150-5p hsa-miR-15a-5p hsa-miR-185-5p hsa-miR-34a-5p	hsa-miR-26a-1-3p
CDCA4	4	4	0	hsa-miR-130a-3p hsa-miR-15a-5p hsa-miR-200c-3p hsa-miR-331-3p
PCBP2	4	4	0	hsa-miR-93-5p hsa-miR-92a-3p hsa-miR-142-5p hsa-miR-34a-5p
DNAJB9	4	4	0	hsa-miR-93-5p hsa-miR-200c-3p hsa-miR-493-5p hsa-miR-92a-3p
MAP2K1	4	4	0	hsa-miR-181b-5p hsa-miR-142-5p hsa-miR-34a-5p hsa-miR-548j-5p
GOLGA4	4	4	0	hsa-let-7d-5p hsa-let-7g-5p hsa-miR-21-5p hsa-miR-92a-3p
RAB40C	4	4	0	hsa-miR-29a-3p hsa-let-7d-5p hsa-let-7g-5p hsa-miR-185-5p
PEBP1	4	4	0	hsa-miR-181b-5p hsa-miR-370-3p hsa-miR-92a-3p hsa-miR-142-5p
QKI	4	5	1	hsa-miR-29a-3p hsa-miR-130a-3p hsa-miR-93-5p hsa-miR-200c-3p hsa-miR-331-3p	hsa-miR-369-3p
RAN	4	4	0	hsa-miR-181b-5p hsa-miR-29a-3p hsa-miR-130a-3p hsa-miR-93-5p
CYP20A1	4	4	0	hsa-miR-4532 hsa-miR-130a-3p hsa-miR-92a-3p hsa-miR-548j-5p
IGF2BP3	4	4	0	hsa-let-7d-5p hsa-let-7g-5p hsa-miR-142-5p hsa-miR-34a-5p
U2SURP	4	4	0	hsa-miR-15a-5p hsa-miR-93-5p hsa-miR-142-5p hsa-miR-34a-5p
MYB	4	4	0	hsa-miR-150-5p hsa-miR-15a-5p hsa-miR-200c-3p hsa-miR-34a-5p
TXNIP	4	5	1	hsa-miR-423-5p hsa-miR-130a-3p hsa-miR-15a-5p hsa-miR-93-5p hsa-miR-34a-5p	hsa-miR-183-5p
TGFB1	4	4	0	hsa-miR-130a-3p hsa-miR-93-5p hsa-miR-185-5p hsa-miR-21-5p
ZNF578	4	4	0	hsa-miR-150-5p hsa-let-7d-5p hsa-let-7g-5p hsa-miR-93-5p
EIF2S3	4	4	0	hsa-miR-4532 hsa-miR-374a-5p hsa-miR-92a-3p hsa-miR-331-3p
ZFYVE26	4	4	0	hsa-miR-130a-3p hsa-miR-93-5p hsa-miR-92a-3p hsa-miR-142-5p
YWHAZ	4	5	1	hsa-miR-6875-5p hsa-miR-423-5p hsa-let-7d-5p hsa-let-7g-5p hsa-miR-93-5p	hsa-miR-607
STX16	4	6	2	hsa-miR-374b-5p hsa-miR-130a-3p hsa-miR-93-5p hsa-miR-374a-5p hsa-miR-200c-3p hsa-miR-331-3p	hsa-miR-3065-3p hsa-miR-369-3p
TRIM65	4	4	0	hsa-miR-150-5p hsa-miR-93-5p hsa-miR-4454 hsa-miR-331-3p
ATRX	4	4	0	hsa-miR-320e hsa-miR-21-5p hsa-miR-200c-3p hsa-miR-331-3p
ACTR2	4	4	0	hsa-miR-6875-5p hsa-miR-15a-5p hsa-miR-93-5p hsa-miR-21-5p
LAMC1	4	4	0	hsa-miR-140-5p hsa-miR-15a-5p hsa-miR-93-5p hsa-miR-92a-3p
MINK1	4	4	0	hsa-miR-423-5p hsa-miR-15a-5p hsa-miR-93-5p hsa-miR-92a-3p
FAM83G	4	4	0	hsa-let-7d-5p hsa-let-7g-5p hsa-miR-185-5p hsa-miR-92a-3p
ITGA3	4	4	0	hsa-let-7d-5p hsa-let-7g-5p hsa-miR-136-3p hsa-miR-381-3p
C11orf57	4	4	0	hsa-miR-130a-3p hsa-let-7d-5p hsa-let-7g-5p hsa-miR-92a-3p
GRB2	4	4	0	hsa-miR-6875-5p hsa-miR-15a-5p hsa-miR-93-5p hsa-miR-34a-5p
PURB	4	5	1	hsa-miR-181b-5p hsa-miR-150-5p hsa-miR-93-5p hsa-miR-21-5p hsa-miR-92a-3p	hsa-miR-450b-5p
FBXL20	4	4	0	hsa-miR-15a-5p hsa-let-7d-5p hsa-let-7g-5p hsa-miR-7975
GALNT7	4	4	0	hsa-miR-374b-5p hsa-miR-374a-5p hsa-miR-92a-3p hsa-miR-34a-5p
SLC9A1	4	4	0	hsa-miR-15a-5p hsa-miR-185-5p hsa-miR-92a-3p hsa-miR-331-3p
PGAM1	4	4	0	hsa-miR-6875-5p hsa-miR-423-5p hsa-miR-93-5p hsa-miR-331-3p
BBX	4	4	0	hsa-miR-93-5p hsa-miR-200c-3p hsa-miR-92a-3p hsa-miR-548ax
ANKFY1	4	4	0	hsa-miR-374b-5p hsa-miR-150-5p hsa-miR-93-5p hsa-miR-374a-5p
TM4SF5	4	4	0	hsa-miR-4532 hsa-miR-150-5p hsa-miR-93-5p hsa-miR-4454
DIABLO	4	4	0	hsa-miR-29a-3p hsa-let-7d-5p hsa-let-7g-5p hsa-miR-34a-5p
HSPA8	4	6	2	hsa-miR-130a-3p hsa-miR-15a-5p hsa-miR-93-5p hsa-miR-92a-3p hsa-miR-142-5p hsa-miR-331-3p	hsa-miR-607 hsa-miR-33a-5p
UHMK1	4	4	0	hsa-miR-185-5p hsa-miR-142-5p hsa-miR-136-3p hsa-miR-548j-5p
CD47	4	4	0	hsa-miR-93-5p hsa-miR-21-5p hsa-miR-142-5p hsa-miR-548j-5p
FXR1	4	4	0	hsa-miR-140-5p hsa-miR-130a-3p hsa-miR-92a-3p hsa-miR-34a-5p
SESN3	4	5	1	hsa-miR-223-3p hsa-miR-374b-5p hsa-miR-93-5p hsa-miR-374a-5p hsa-miR-92a-3p	hsa-miR-450b-5p
GPAT4	4	4	0	hsa-miR-4532 hsa-miR-423-5p hsa-let-7d-5p hsa-let-7g-5p
FZD9	4	4	0	hsa-miR-15a-5p hsa-let-7d-5p hsa-let-7g-5p hsa-miR-93-5p
NSD1	4	4	0	hsa-miR-423-5p hsa-let-7d-5p hsa-let-7g-5p hsa-miR-374a-5p
TXLNA	4	4	0	hsa-let-7d-5p hsa-let-7g-5p hsa-miR-93-5p hsa-miR-92a-3p
BAK1	4	4	0	hsa-miR-423-5p hsa-miR-92a-3p hsa-miR-34a-5p hsa-miR-331-3p
NR6A1	4	4	0	hsa-miR-181b-5p hsa-miR-15a-5p hsa-let-7d-5p hsa-let-7g-5p
AKAP11	4	5	1	hsa-miR-15a-5p hsa-let-7g-5p hsa-miR-93-5p hsa-miR-142-5p hsa-miR-548j-5p	hsa-miR-33a-5p
STAT1	4	4	0	hsa-miR-140-5p hsa-miR-223-3p hsa-miR-150-5p hsa-miR-34a-5p
GDE1	4	4	0	hsa-miR-423-5p hsa-miR-142-5p hsa-miR-34a-5p hsa-miR-548j-5p
CENPQ	4	4	0	hsa-miR-93-5p hsa-miR-374a-5p hsa-miR-21-5p hsa-miR-548ax
EIF2B2	4	4	0	hsa-miR-150-5p hsa-miR-15a-5p hsa-miR-93-5p hsa-miR-92a-3p
SELENON	4	4	0	hsa-miR-423-5p hsa-miR-185-5p hsa-miR-7975 hsa-miR-331-3p
TGFBR1	4	4	0	hsa-miR-140-5p hsa-miR-130a-3p hsa-let-7d-5p hsa-let-7g-5p
MPP5	4	4	0	hsa-miR-181b-5p hsa-miR-374b-5p hsa-miR-374a-5p hsa-miR-21-5p
DNAL1	4	4	0	hsa-miR-150-5p hsa-let-7d-5p hsa-let-7g-5p hsa-miR-93-5p
SUGT1	4	4	0	hsa-miR-6875-5p hsa-miR-150-5p hsa-miR-185-5p hsa-miR-34a-5p
PRDM1	4	4	0	hsa-miR-140-5p hsa-miR-223-3p hsa-miR-127-3p hsa-miR-374a-5p
RLIM	4	5	1	hsa-miR-181b-5p hsa-miR-130a-3p hsa-miR-93-5p hsa-miR-92a-3p hsa-miR-142-5p	hsa-miR-450b-5p
EREG	4	4	0	hsa-miR-150-5p hsa-miR-29a-3p hsa-miR-130a-3p hsa-miR-93-5p
FAM135A	4	4	0	hsa-let-7d-5p hsa-miR-374a-5p hsa-miR-92a-3p hsa-miR-548j-5p
POLL	4	4	0	hsa-miR-423-5p hsa-let-7d-5p hsa-let-7g-5p hsa-miR-34a-5p
MYH9	4	4	0	hsa-miR-150-5p hsa-miR-93-5p hsa-miR-92a-3p hsa-miR-331-3p
RNF40	4	4	0	hsa-miR-6076 hsa-miR-92a-3p hsa-miR-34a-5p hsa-miR-331-3p
SLC25A44	4	4	0	hsa-miR-6875-5p hsa-miR-150-5p hsa-miR-93-5p hsa-miR-92a-3p
EEF1A1	4	4	0	hsa-let-7g-5p hsa-miR-93-5p hsa-miR-185-5p hsa-miR-92a-3p
TRAPPC10	4	4	0	hsa-miR-150-5p hsa-let-7d-5p hsa-let-7g-5p hsa-miR-93-5p
F2RL1	4	4	0	hsa-miR-150-5p hsa-miR-5581-5p hsa-miR-130a-3p hsa-miR-93-5p
TRIM35	4	5	1	hsa-miR-374b-5p hsa-miR-150-5p hsa-miR-15a-5p hsa-miR-374a-5p hsa-miR-7975	hsa-miR-369-3p
SEPT2	4	6	2	hsa-miR-140-5p hsa-miR-181b-5p hsa-miR-223-3p hsa-miR-15a-5p hsa-miR-93-5p hsa-miR-21-5p	hsa-miR-5187-3p hsa-miR-641
RPS6KA3	4	4	0	hsa-miR-181b-5p hsa-miR-29a-3p hsa-miR-15a-5p hsa-miR-21-5p
EPM2AIP1	4	4	0	hsa-miR-423-5p hsa-miR-15a-5p hsa-miR-21-5p hsa-miR-92a-3p
EFHD2	4	5	1	hsa-miR-140-5p hsa-miR-423-5p hsa-let-7d-5p hsa-let-7g-5p hsa-miR-34a-5p	hsa-miR-183-5p
E2F3	4	8	4	hsa-miR-140-5p hsa-miR-423-5p hsa-miR-15a-5p hsa-miR-93-5p hsa-miR-21-5p hsa-miR-200c-3p hsa-miR-92a-3p hsa-miR-34a-5p	hsa-miR-26a-1-3p hsa-miR-607 hsa-miR-203a-5p hsa-miR-3620-3p
POLR3A	4	4	0	hsa-miR-150-5p hsa-miR-93-5p hsa-miR-143-3p hsa-miR-92a-3p
SF3B3	4	4	0	hsa-miR-423-5p hsa-miR-93-5p hsa-miR-92a-3p hsa-miR-34a-5p
KIAA1551	4	4	0	hsa-miR-181b-5p hsa-miR-150-5p hsa-miR-93-5p hsa-miR-21-5p
ATXN7L3B	4	5	1	hsa-miR-15a-5p hsa-let-7d-5p hsa-let-7g-5p hsa-miR-93-5p hsa-miR-142-5p	hsa-miR-607
NPM3	4	5	1	hsa-miR-181b-5p hsa-miR-374b-5p hsa-miR-374a-5p hsa-miR-320e hsa-miR-548j-5p	hsa-miR-369-3p
CTC1	4	4	0	hsa-miR-29a-3p hsa-miR-93-5p hsa-miR-92a-3p hsa-miR-331-3p
ZBTB7A	4	5	1	hsa-miR-374b-5p hsa-miR-150-5p hsa-miR-130a-3p hsa-miR-93-5p hsa-miR-374a-5p	hsa-miR-126-5p
ENPP5	4	5	1	hsa-miR-130a-3p hsa-miR-93-5p hsa-miR-185-5p hsa-miR-142-5p hsa-miR-548j-5p	hsa-miR-607
GGA3	4	4	0	hsa-miR-423-5p hsa-miR-15a-5p hsa-let-7d-5p hsa-let-7g-5p
SERINC1	4	4	0	hsa-miR-150-5p hsa-miR-93-5p hsa-miR-320e hsa-miR-92a-3p
TMEM2	4	4	0	hsa-miR-130a-3p hsa-let-7d-5p hsa-miR-21-5p hsa-miR-331-3p
ZNF556	4	4	0	hsa-miR-4532 hsa-miR-181b-5p hsa-let-7d-5p hsa-let-7g-5p
LASP1	4	4	0	hsa-miR-423-5p hsa-miR-93-5p hsa-miR-185-5p hsa-miR-92a-3p
RAB8B	4	5	1	hsa-miR-374b-5p hsa-miR-93-5p hsa-miR-374a-5p hsa-miR-92a-3p hsa-miR-548j-5p	hsa-miR-369-3p
MKI67	4	4	0	hsa-miR-92a-3p hsa-miR-34a-5p hsa-miR-331-3p hsa-miR-548j-5p
HSP90B1	4	4	0	hsa-miR-181b-5p hsa-miR-223-3p hsa-miR-15a-5p hsa-miR-92a-3p
ITGB8	4	4	0	hsa-miR-93-5p hsa-miR-21-5p hsa-miR-92a-3p hsa-miR-548j-5p
PTPDC1	4	4	0	hsa-miR-181b-5p hsa-miR-93-5p hsa-miR-21-5p hsa-miR-142-5p
PRIM1	4	4	0	hsa-miR-150-5p hsa-miR-15a-5p hsa-miR-93-5p hsa-miR-34a-5p
EZH2	4	4	0	hsa-miR-150-5p hsa-miR-126-3p hsa-miR-93-5p hsa-miR-185-5p
ABCG8	4	4	0	hsa-miR-150-5p hsa-miR-130a-3p hsa-miR-93-5p hsa-miR-7975
NNT	4	4	0	hsa-miR-374b-5p hsa-miR-15a-5p hsa-miR-374a-5p hsa-miR-34a-5p
NARS	4	4	0	hsa-miR-130a-3p hsa-miR-93-5p hsa-miR-142-5p hsa-miR-331-3p
TLE3	4	4	0	hsa-miR-93-5p hsa-miR-185-5p hsa-miR-92a-3p hsa-miR-34a-5p
DNAJC28	4	4	0	hsa-let-7d-5p hsa-let-7g-5p hsa-miR-93-5p hsa-miR-142-5p
LAX1	4	4	0	hsa-miR-4532 hsa-miR-7975 hsa-miR-370-3p hsa-miR-92a-3p
PRRG4	4	4	0	hsa-miR-130a-3p hsa-miR-93-5p hsa-miR-200c-3p hsa-miR-92a-3p
PPP2R2A	4	4	0	hsa-let-7d-5p hsa-let-7g-5p hsa-miR-143-3p hsa-miR-92a-3p
USP47	4	4	0	hsa-let-7d-5p hsa-let-7g-5p hsa-miR-21-5p hsa-miR-34a-5p
MBNL1	4	4	0	hsa-miR-130a-3p hsa-miR-21-5p hsa-miR-92a-3p hsa-miR-381-3p
DDIT4	4	4	0	hsa-miR-181b-5p hsa-miR-200c-3p hsa-miR-92a-3p hsa-miR-548j-5p
CAPRIN2	4	4	0	hsa-miR-181b-5p hsa-miR-130a-3p hsa-miR-93-5p hsa-miR-142-5p
PDCD4	4	5	1	hsa-miR-181b-5p hsa-miR-150-5p hsa-miR-15a-5p hsa-miR-93-5p hsa-miR-21-5p	hsa-miR-183-5p
BMPR2	4	5	1	hsa-miR-181b-5p hsa-miR-130a-3p hsa-miR-93-5p hsa-miR-21-5p hsa-miR-92a-3p	hsa-miR-6800-3p
SURF4	4	4	0	hsa-let-7d-5p hsa-let-7g-5p hsa-miR-92a-3p hsa-miR-34a-5p
RAP2C	4	5	1	hsa-miR-15a-5p hsa-miR-93-5p hsa-miR-200c-3p hsa-miR-142-5p hsa-miR-381-3p	hsa-miR-33a-5p
XIAP	4	8	4	hsa-miR-181b-5p hsa-miR-150-5p hsa-miR-130a-3p hsa-miR-93-5p hsa-miR-200c-3p hsa-miR-143-3p hsa-miR-34a-5p hsa-miR-548j-5p	hsa-miR-26a-1-3p hsa-miR-450b-5p hsa-miR-33a-5p hsa-miR-183-5p
PDGFB	4	4	0	hsa-let-7d-5p hsa-let-7g-5p hsa-miR-93-5p hsa-miR-143-3p
TTPAL	4	4	0	hsa-miR-181b-5p hsa-miR-150-5p hsa-miR-93-5p hsa-miR-4454
EFCAB14	4	4	0	hsa-miR-181b-5p hsa-miR-374b-5p hsa-miR-93-5p hsa-miR-142-5p
ZNF566	4	5	1	hsa-miR-374b-5p hsa-miR-5581-5p hsa-let-7d-5p hsa-let-7g-5p hsa-miR-374a-5p	hsa-miR-126-5p
KATNAL1	4	4	0	hsa-miR-15a-5p hsa-let-7d-5p hsa-miR-93-5p hsa-miR-548j-5p
HUWE1	4	4	0	hsa-miR-181b-5p hsa-miR-29a-3p hsa-miR-93-5p hsa-miR-34a-5p
SECISBP2L	4	5	1	hsa-miR-223-3p hsa-miR-130a-3p hsa-miR-21-5p hsa-miR-200c-3p hsa-miR-143-3p	hsa-miR-33a-5p
IPP	4	4	0	hsa-miR-150-5p hsa-miR-93-5p hsa-miR-21-5p hsa-miR-92a-3p
CDC27	4	4	0	hsa-miR-223-3p hsa-miR-15a-5p hsa-miR-370-3p hsa-miR-92a-3p
TNFSF9	4	5	1	hsa-miR-374b-5p hsa-miR-15a-5p hsa-let-7d-5p hsa-let-7g-5p hsa-miR-374a-5p	hsa-miR-369-3p
CCNE2	3	4	1	hsa-miR-126-3p hsa-miR-15a-5p hsa-miR-200c-3p hsa-miR-34a-5p	hsa-miR-26a-1-3p
ENTPD7	3	3	0	hsa-miR-15a-5p hsa-miR-93-5p hsa-miR-185-5p
YME1L1	3	3	0	hsa-miR-374a-5p hsa-miR-21-5p hsa-miR-331-3p
CAPZA2	3	3	0	hsa-miR-150-5p hsa-miR-15a-5p hsa-miR-93-5p
HNRNPM	3	4	1	hsa-miR-29a-3p hsa-miR-93-5p hsa-miR-92a-3p hsa-miR-331-3p	hsa-miR-183-5p
FURIN	3	3	0	hsa-miR-6076 hsa-miR-15a-5p hsa-miR-331-3p
IPO5	3	3	0	hsa-miR-181b-5p hsa-miR-93-5p hsa-miR-92a-3p
POLR3G	3	3	0	hsa-miR-223-3p hsa-miR-93-5p hsa-miR-374a-5p
SAMD8	3	4	1	hsa-miR-130a-3p hsa-miR-93-5p hsa-miR-143-3p hsa-miR-548j-5p	hsa-miR-33a-5p
CREBRF	3	5	2	hsa-miR-15a-5p hsa-miR-93-5p hsa-miR-142-5p hsa-miR-136-3p hsa-miR-381-3p	hsa-miR-641 hsa-miR-369-3p
DDX55	3	4	1	hsa-miR-374b-5p hsa-miR-374a-5p hsa-miR-21-5p hsa-miR-493-5p	hsa-miR-369-3p
EDEM3	3	3	0	hsa-let-7d-5p hsa-let-7g-5p hsa-miR-34a-5p
SPTBN1	3	3	0	hsa-miR-93-5p hsa-miR-34a-5p hsa-miR-331-3p
ZNF800	3	3	0	hsa-miR-130a-3p hsa-miR-93-5p hsa-miR-381-3p
DDI2	3	3	0	hsa-miR-150-5p hsa-miR-93-5p hsa-miR-92a-3p
PWP2	3	3	0	hsa-miR-181b-5p hsa-miR-92a-3p hsa-miR-34a-5p
GSKIP	3	3	0	hsa-miR-181b-5p hsa-miR-374b-5p hsa-miR-374a-5p
QSOX1	3	4	1	hsa-miR-150-5p hsa-miR-130a-3p hsa-miR-93-5p hsa-miR-320e	hsa-miR-607
UBQLN1	3	3	0	hsa-miR-6076 hsa-miR-200c-3p hsa-miR-331-3p
BIRC5	3	4	1	hsa-miR-150-5p hsa-miR-5581-5p hsa-miR-93-5p hsa-miR-34a-5p	hsa-miR-26a-1-3p
MOAP1	3	3	0	hsa-miR-21-5p hsa-miR-92a-3p hsa-miR-34a-5p
CYB5A	3	3	0	hsa-miR-223-3p hsa-miR-150-5p hsa-miR-93-5p
EFNA5	3	3	0	hsa-miR-92a-3p hsa-miR-142-5p hsa-miR-548j-5p
DCBLD2	3	4	1	hsa-miR-181b-5p hsa-miR-130a-3p hsa-miR-93-5p hsa-miR-200c-3p	hsa-miR-33a-5p
WIPF2	3	4	1	hsa-miR-423-5p hsa-miR-130a-3p hsa-miR-93-5p hsa-miR-92a-3p	hsa-miR-203a-5p
TMEM30A	3	3	0	hsa-miR-6875-5p hsa-miR-181b-5p hsa-miR-130a-3p
ZNF107	3	4	1	hsa-miR-181b-5p hsa-miR-130a-3p hsa-miR-93-5p hsa-miR-493-5p	hsa-let-7g-3p
MB21D2	3	3	0	hsa-miR-374b-5p hsa-miR-130a-3p hsa-miR-374a-5p
MFN2	3	3	0	hsa-miR-93-5p hsa-miR-92a-3p hsa-miR-34a-5p
DNAJC10	3	4	1	hsa-miR-6717-5p hsa-miR-15a-5p hsa-miR-93-5p hsa-miR-185-5p	hsa-miR-450b-5p
HIST1H2BJ	3	3	0	hsa-miR-150-5p hsa-miR-93-5p hsa-miR-34a-5p
QDPR	3	3	0	hsa-let-7d-5p hsa-let-7g-5p hsa-miR-34a-5p
AP2B1	3	3	0	hsa-miR-15a-5p hsa-miR-92a-3p hsa-miR-34a-5p
PEA15	3	3	0	hsa-miR-423-5p hsa-miR-93-5p hsa-miR-34a-5p
MTX3	3	4	1	hsa-miR-181b-5p hsa-let-7d-5p hsa-let-7g-5p hsa-miR-548ax	hsa-miR-3620-3p
ZNRF3	3	3	0	hsa-miR-15a-5p hsa-miR-93-5p hsa-miR-92a-3p
PGM2L1	3	4	1	hsa-miR-150-5p hsa-let-7d-5p hsa-let-7g-5p hsa-miR-93-5p	hsa-miR-183-5p
REL	3	6	3	hsa-miR-150-5p hsa-miR-29a-3p hsa-miR-15a-5p hsa-miR-92a-3p hsa-miR-136-3p hsa-miR-381-3p	hsa-miR-3065-3p hsa-miR-450b-5p hsa-miR-4433a-5p
LARP1	3	5	2	hsa-miR-140-5p hsa-miR-423-5p hsa-miR-374a-5p hsa-miR-92a-3p hsa-miR-34a-5p	hsa-miR-183-5p hsa-miR-6819-3p
MAPK6	3	3	0	hsa-miR-15a-5p hsa-let-7d-5p hsa-let-7g-5p
RCOR1	3	3	0	hsa-miR-181b-5p hsa-miR-15a-5p hsa-miR-143-3p
ATG2B	3	3	0	hsa-miR-181b-5p hsa-miR-130a-3p hsa-miR-93-5p
OSR1	3	3	0	hsa-miR-93-5p hsa-miR-21-5p hsa-miR-200c-3p
IER5	3	4	1	hsa-miR-6875-5p hsa-miR-143-3p hsa-miR-34a-5p hsa-miR-548ax	hsa-miR-33a-5p
OSBPL3	3	3	0	hsa-miR-181b-5p hsa-miR-15a-5p hsa-miR-21-5p
DNAJB6	3	3	0	hsa-miR-93-5p hsa-miR-200c-3p hsa-miR-34a-5p
WEE1	3	4	1	hsa-miR-15a-5p hsa-miR-93-5p hsa-miR-92a-3p hsa-miR-381-3p	hsa-miR-607
NAA30	3	4	1	hsa-let-7d-5p hsa-let-7g-5p hsa-miR-93-5p hsa-miR-21-5p	hsa-miR-183-5p
PHF19	3	3	0	hsa-miR-223-3p hsa-miR-15a-5p hsa-miR-34a-5p
FAM126B	3	4	1	hsa-miR-93-5p hsa-miR-21-5p hsa-miR-92a-3p hsa-miR-142-5p	hsa-miR-607
ZNF275	3	3	0	hsa-miR-15a-5p hsa-miR-320e hsa-miR-142-5p
ZNF622	3	3	0	hsa-miR-15a-5p hsa-miR-92a-3p hsa-miR-548ax
CLIP4	3	3	0	hsa-miR-15a-5p hsa-miR-93-5p hsa-miR-21-5p
NEK8	3	3	0	hsa-miR-150-5p hsa-miR-5581-5p hsa-miR-93-5p
SGO1	3	3	0	hsa-miR-4532 hsa-miR-150-5p hsa-miR-548ax
RAD51	3	4	1	hsa-miR-4454 hsa-miR-7975 hsa-miR-92a-3p hsa-miR-34a-5p	hsa-miR-6819-3p
ATP6V1E1	3	3	0	hsa-miR-423-5p hsa-miR-200c-3p hsa-miR-34a-5p
SP2	3	3	0	hsa-miR-150-5p hsa-miR-29a-3p hsa-miR-93-5p
C12orf65	3	3	0	hsa-miR-150-5p hsa-miR-93-5p hsa-miR-331-3p
OPRL1	3	3	0	hsa-let-7d-5p hsa-let-7g-5p hsa-miR-331-3p
UCK2	3	3	0	hsa-miR-143-3p hsa-miR-92a-3p hsa-miR-34a-5p
C16orf70	3	3	0	hsa-miR-130a-3p hsa-miR-93-5p hsa-miR-185-5p
SREK1IP1	3	3	0	hsa-let-7d-5p hsa-miR-93-5p hsa-miR-92a-3p
ZNF587	3	3	0	hsa-let-7d-5p hsa-let-7g-5p hsa-miR-21-5p
LUZP2	3	4	1	hsa-miR-374b-5p hsa-miR-93-5p hsa-miR-374a-5p hsa-miR-142-5p	hsa-miR-369-3p
RRAS2	3	3	0	hsa-miR-223-3p hsa-miR-93-5p hsa-miR-142-5p
RAB32	3	4	1	hsa-miR-374b-5p hsa-miR-185-5p hsa-miR-374a-5p hsa-miR-548j-5p	hsa-miR-369-3p
MAGEA3	3	3	0	hsa-let-7d-5p hsa-let-7g-5p hsa-miR-34a-5p
RAB19	3	3	0	hsa-miR-5581-5p hsa-let-7d-5p hsa-let-7g-5p
HHIP	3	4	1	hsa-miR-374b-5p hsa-miR-185-5p hsa-miR-374a-5p hsa-miR-548ax	hsa-miR-369-3p
CLDN12	3	3	0	hsa-let-7d-5p hsa-let-7g-5p hsa-miR-548j-5p
KIF3A	3	3	0	hsa-miR-150-5p hsa-miR-142-5p hsa-miR-548j-5p
ZNF711	3	3	0	hsa-miR-130a-3p hsa-miR-142-5p hsa-miR-548j-5p
KLHL42	3	3	0	hsa-miR-21-5p hsa-miR-200c-3p hsa-miR-92a-3p
KPNA1	3	4	1	hsa-miR-181b-5p hsa-miR-15a-5p hsa-miR-34a-5p hsa-miR-548j-5p	hsa-miR-3065-3p
SUOX	3	3	0	hsa-let-7d-5p hsa-let-7g-5p hsa-miR-185-5p
SNRPA1	3	3	0	hsa-miR-374b-5p hsa-miR-374a-5p hsa-miR-34a-5p
SMAD4	3	4	1	hsa-miR-130a-3p hsa-miR-93-5p hsa-miR-92a-3p hsa-miR-34a-5p	hsa-miR-183-5p
PPP1CC	3	3	0	hsa-miR-185-5p hsa-miR-92a-3p hsa-miR-34a-5p
ENTPD4	3	4	1	hsa-miR-6875-5p hsa-miR-150-5p hsa-miR-93-5p hsa-miR-4454	hsa-miR-6800-3p
CPEB4	3	4	1	hsa-miR-181b-5p hsa-miR-29a-3p hsa-miR-374a-5p hsa-miR-92a-3p	hsa-miR-607
PTPN13	3	3	0	hsa-miR-200c-3p hsa-miR-92a-3p hsa-miR-331-3p
PRR5-ARHGAP8	3	3	0	hsa-let-7d-5p hsa-let-7g-5p hsa-miR-381-3p
SESN1	3	3	0	hsa-miR-93-5p hsa-miR-21-5p hsa-miR-200c-3p
KANSL3	3	3	0	hsa-miR-150-5p hsa-miR-21-5p hsa-miR-92a-3p
LDHA	3	4	1	hsa-miR-374a-5p hsa-miR-34a-5p hsa-miR-331-3p hsa-miR-548ax	hsa-miR-33a-5p
MED17	3	3	0	hsa-miR-93-5p hsa-miR-185-5p hsa-miR-142-5p
SLC20A1	3	3	0	hsa-let-7d-5p hsa-let-7g-5p hsa-miR-92a-3p
OCIAD1	3	3	0	hsa-miR-150-5p hsa-miR-93-5p hsa-miR-381-3p
PHLPP2	3	3	0	hsa-miR-15a-5p hsa-miR-93-5p hsa-miR-92a-3p
ABT1	3	3	0	hsa-let-7d-5p hsa-let-7g-5p hsa-miR-200c-3p
TTLL12	3	3	0	hsa-miR-150-5p hsa-miR-423-5p hsa-miR-34a-5p
ATP6AP1	3	3	0	hsa-miR-15a-5p hsa-miR-185-5p hsa-miR-320e
RPF2	3	3	0	hsa-miR-130a-3p hsa-miR-93-5p hsa-miR-142-5p
NIN	3	3	0	hsa-miR-181b-5p hsa-miR-93-5p hsa-miR-21-5p
SCAMP2	3	4	1	hsa-miR-181b-5p hsa-miR-423-5p hsa-miR-93-5p hsa-miR-493-5p	hsa-let-7g-3p
SEC23B	3	3	0	hsa-miR-374b-5p hsa-miR-130a-3p hsa-miR-374a-5p
CXorf38	3	3	0	hsa-miR-150-5p hsa-miR-93-5p hsa-miR-4454
ZEB1	3	4	1	hsa-miR-223-3p hsa-miR-150-5p hsa-miR-200c-3p hsa-miR-142-5p	hsa-miR-183-5p
FNDC3B	3	3	0	hsa-miR-181b-5p hsa-miR-143-3p hsa-miR-92a-3p
TMEM33	3	3	0	hsa-miR-150-5p hsa-miR-143-3p hsa-miR-92a-3p
LEFTY1	3	3	0	hsa-miR-130a-3p hsa-let-7d-5p hsa-let-7g-5p
PLXND1	3	3	0	hsa-miR-423-5p hsa-let-7d-5p hsa-let-7g-5p
CSNK1A1	3	3	0	hsa-miR-181b-5p hsa-miR-93-5p hsa-miR-21-5p
ZDHHC5	3	4	1	hsa-miR-374b-5p hsa-miR-374a-5p hsa-miR-92a-3p hsa-miR-331-3p	hsa-miR-369-3p
GATAD1	3	3	0	hsa-miR-5581-5p hsa-miR-93-5p hsa-miR-4454
GLUL	3	4	1	hsa-miR-423-5p hsa-miR-29a-3p hsa-miR-185-5p hsa-miR-143-3p	hsa-miR-183-5p
CBX5	3	5	2	hsa-miR-150-5p hsa-let-7d-5p hsa-let-7g-5p hsa-miR-93-5p hsa-miR-92a-3p	hsa-miR-3065-3p hsa-miR-126-5p
SERPINH1	3	3	0	hsa-miR-29a-3p hsa-miR-200c-3p hsa-miR-331-3p
MYO6	3	3	0	hsa-miR-140-5p hsa-miR-143-3p hsa-miR-92a-3p
MAP3K9	3	3	0	hsa-miR-423-5p hsa-miR-130a-3p hsa-miR-34a-5p
SMOC1	3	4	1	hsa-miR-6875-5p hsa-miR-130a-3p hsa-miR-93-5p hsa-miR-142-5p	hsa-miR-6507-3p
SLC5A6	3	3	0	hsa-miR-423-5p hsa-let-7d-5p hsa-let-7g-5p
PAG1	3	3	0	hsa-miR-15a-5p hsa-miR-21-5p hsa-miR-548ax
ZNF609	3	3	0	hsa-miR-423-5p hsa-let-7d-5p hsa-let-7g-5p
ENTPD1	3	3	0	hsa-miR-29a-3p hsa-miR-15a-5p hsa-miR-331-3p
EVI5	3	3	0	hsa-miR-126-3p hsa-miR-493-5p hsa-miR-92a-3p
DVL3	3	4	1	hsa-let-7d-5p hsa-let-7g-5p hsa-miR-93-5p hsa-miR-136-3p	hsa-miR-126-5p
MIER3	3	5	2	hsa-miR-374b-5p hsa-miR-374a-5p hsa-miR-143-3p hsa-miR-331-3p hsa-miR-548ax	hsa-miR-33a-5p hsa-miR-369-3p
CRKL	3	4	1	hsa-miR-29a-3p hsa-miR-126-3p hsa-miR-15a-5p hsa-miR-200c-3p	hsa-miR-203a-5p
EIF1AX	3	3	0	hsa-miR-6076 hsa-miR-15a-5p hsa-miR-21-5p
HECTD1	3	3	0	hsa-miR-374a-5p hsa-miR-21-5p hsa-miR-92a-3p
SYNPO2L	3	3	0	hsa-miR-150-5p hsa-miR-5581-5p hsa-miR-93-5p
PRR12	3	3	0	hsa-miR-6076 hsa-miR-92a-3p hsa-miR-34a-5p
TRIM2	3	4	1	hsa-miR-374b-5p hsa-miR-374a-5p hsa-miR-21-5p hsa-miR-493-5p	hsa-miR-369-3p
ATP2B1	3	3	0	hsa-miR-181b-5p hsa-miR-150-5p hsa-miR-93-5p
NT5C2	3	3	0	hsa-miR-21-5p hsa-miR-4454 hsa-miR-34a-5p
SALL3	3	4	1	hsa-miR-130a-3p hsa-let-7d-5p hsa-let-7g-5p hsa-miR-93-5p	hsa-miR-450b-5p
SASH1	3	3	0	hsa-miR-93-5p hsa-miR-21-5p hsa-miR-92a-3p
IGF2	3	3	0	hsa-miR-150-5p hsa-miR-93-5p hsa-miR-200c-3p
EPHB2	3	3	0	hsa-miR-150-5p hsa-miR-185-5p hsa-miR-92a-3p
SNX24	3	3	0	hsa-miR-223-3p hsa-miR-29a-3p hsa-miR-142-5p
YEATS4	3	3	0	hsa-miR-374b-5p hsa-miR-374a-5p hsa-miR-200c-3p
ATP13A3	3	3	0	hsa-miR-150-5p hsa-miR-15a-5p hsa-miR-142-5p
PPIL1	3	3	0	hsa-miR-15a-5p hsa-miR-92a-3p hsa-miR-331-3p
SLC9A6	3	3	0	hsa-miR-15a-5p hsa-miR-93-5p hsa-miR-21-5p
ICAM1	3	3	0	hsa-miR-93-5p hsa-miR-21-5p hsa-miR-92a-3p
SREBF2	3	3	0	hsa-miR-185-5p hsa-miR-92a-3p hsa-miR-331-3p
SYNJ2BP	3	5	2	hsa-miR-150-5p hsa-miR-5581-5p hsa-let-7d-5p hsa-let-7g-5p hsa-miR-93-5p	hsa-miR-183-5p hsa-miR-6800-3p
CHIC1	3	3	0	hsa-miR-130a-3p hsa-miR-15a-5p hsa-miR-93-5p
TMEM245	3	5	2	hsa-miR-374b-5p hsa-miR-15a-5p hsa-miR-93-5p hsa-miR-374a-5p hsa-miR-21-5p	hsa-miR-450b-5p hsa-miR-183-5p
CLSPN	3	3	0	hsa-miR-423-5p hsa-miR-15a-5p hsa-miR-92a-3p
STK4	3	3	0	hsa-let-7d-5p hsa-let-7g-5p hsa-miR-92a-3p
ANKS1A	3	3	0	hsa-miR-6717-5p hsa-miR-92a-3p hsa-miR-34a-5p
WDR92	3	3	0	hsa-miR-4532 hsa-miR-150-5p hsa-miR-93-5p
TRAF1	3	3	0	hsa-miR-320e hsa-miR-370-3p hsa-miR-136-3p
ANKS4B	3	3	0	hsa-miR-150-5p hsa-miR-93-5p hsa-miR-143-3p
ARCN1	3	3	0	hsa-miR-15a-5p hsa-miR-93-5p hsa-miR-92a-3p
MCF2L2	3	3	0	hsa-let-7d-5p hsa-let-7g-5p hsa-miR-92a-3p
ZNF551	3	3	0	hsa-miR-150-5p hsa-miR-92a-3p hsa-miR-34a-5p
HIST1H3D	3	3	0	hsa-miR-181b-5p hsa-miR-92a-3p hsa-miR-34a-5p
MIB1	3	3	0	hsa-miR-15a-5p hsa-miR-374a-5p hsa-miR-21-5p
FBXW2	3	3	0	hsa-let-7d-5p hsa-let-7g-5p hsa-miR-92a-3p
LRIG3	3	3	0	hsa-miR-374b-5p hsa-let-7d-5p hsa-let-7g-5p
ITGA2	3	3	0	hsa-miR-4532 hsa-miR-15a-5p hsa-miR-93-5p
RPL18A	3	3	0	hsa-miR-181b-5p hsa-miR-423-5p hsa-miR-92a-3p
SMAD3	3	3	0	hsa-miR-15a-5p hsa-miR-143-3p hsa-miR-142-5p
GNE	3	3	0	hsa-miR-150-5p hsa-miR-21-5p hsa-miR-4454
COIL	3	3	0	hsa-let-7d-5p hsa-let-7g-5p hsa-miR-93-5p
NCOA3	3	5	2	hsa-miR-181b-5p hsa-let-7d-5p hsa-let-7g-5p hsa-miR-93-5p hsa-miR-21-5p	hsa-miR-126-5p hsa-miR-33a-5p
SEC16A	3	3	0	hsa-miR-130a-3p hsa-miR-93-5p hsa-miR-331-3p
CXCL8	3	3	0	hsa-let-7d-5p hsa-let-7g-5p hsa-miR-93-5p
PTPRJ	3	3	0	hsa-miR-15a-5p hsa-miR-92a-3p hsa-miR-34a-5p
HYPK	3	3	0	hsa-miR-150-5p hsa-miR-93-5p hsa-miR-143-3p
CNOT6L	3	3	0	hsa-miR-6076 hsa-miR-93-5p hsa-miR-185-5p
CALM3	3	4	1	hsa-miR-423-5p hsa-miR-29a-3p hsa-miR-185-5p hsa-miR-143-3p	hsa-miR-641
WDR37	3	3	0	hsa-miR-93-5p hsa-miR-200c-3p hsa-miR-92a-3p
SYT1	3	3	0	hsa-let-7d-5p hsa-let-7g-5p hsa-miR-34a-5p
PHF12	3	3	0	hsa-miR-150-5p hsa-miR-130a-3p hsa-miR-92a-3p
PPIG	3	3	0	hsa-miR-130a-3p hsa-miR-15a-5p hsa-miR-142-5p
RAC1	3	4	1	hsa-miR-374b-5p hsa-miR-374a-5p hsa-miR-142-5p hsa-miR-381-3p	hsa-miR-369-3p
OSTM1	3	4	1	hsa-miR-140-5p hsa-miR-374b-5p hsa-miR-93-5p hsa-miR-200c-3p	hsa-miR-369-3p
PAPD5	3	3	0	hsa-miR-181b-5p hsa-miR-93-5p hsa-miR-92a-3p
KIF1A	3	3	0	hsa-miR-423-5p hsa-miR-15a-5p hsa-miR-92a-3p
CCNI	3	3	0	hsa-miR-374b-5p hsa-miR-423-5p hsa-miR-92a-3p
RCC2	3	3	0	hsa-miR-92a-3p hsa-miR-331-3p hsa-miR-548j-5p
MCC	3	3	0	hsa-miR-130a-3p hsa-miR-93-5p hsa-miR-548j-5p
PHC3	3	3	0	hsa-miR-181b-5p hsa-miR-15a-5p hsa-miR-93-5p
NUP155	3	3	0	hsa-let-7d-5p hsa-let-7g-5p hsa-miR-92a-3p
HMBOX1	3	3	0	hsa-miR-15a-5p hsa-miR-93-5p hsa-miR-548j-5p
NOM1	3	3	0	hsa-miR-130a-3p hsa-let-7d-5p hsa-let-7g-5p
GTF2F1	3	3	0	hsa-miR-6076 hsa-miR-423-5p hsa-miR-136-3p
FBXL5	3	3	0	hsa-miR-6076 hsa-miR-93-5p hsa-miR-331-3p
RBFOX2	3	3	0	hsa-let-7d-5p hsa-let-7g-5p hsa-miR-92a-3p
TOB2	3	3	0	hsa-miR-15a-5p hsa-miR-92a-3p hsa-miR-548ax
ZWINT	3	3	0	hsa-miR-127-3p hsa-miR-92a-3p hsa-miR-548j-5p
ZNF385A	3	3	0	hsa-miR-6875-5p hsa-miR-93-5p hsa-miR-185-5p
INTS7	3	3	0	hsa-miR-150-5p hsa-let-7d-5p hsa-let-7g-5p
TAF8	3	3	0	hsa-miR-4532 hsa-miR-93-5p hsa-miR-92a-3p
GGA2	3	3	0	hsa-miR-150-5p hsa-miR-143-3p hsa-miR-92a-3p
ATG9A	3	5	2	hsa-miR-423-5p hsa-miR-29a-3p hsa-miR-15a-5p hsa-let-7d-5p hsa-let-7g-5p	hsa-miR-3620-3p hsa-miR-4433a-5p
ATF2	3	3	0	hsa-miR-374b-5p hsa-miR-15a-5p hsa-miR-21-5p
HNRNPH1	3	3	0	hsa-miR-181b-5p hsa-miR-21-5p hsa-miR-331-3p
CASP3	3	4	1	hsa-miR-6076 hsa-let-7g-5p hsa-miR-374a-5p hsa-miR-34a-5p	hsa-miR-26a-1-3p
ELK4	3	4	1	hsa-miR-181b-5p hsa-miR-15a-5p hsa-miR-93-5p hsa-miR-142-5p	hsa-miR-126-5p
ZCCHC2	3	4	1	hsa-miR-140-5p hsa-miR-374b-5p hsa-miR-374a-5p hsa-miR-92a-3p	hsa-let-7g-3p
FLNA	3	3	0	hsa-miR-200c-3p hsa-miR-92a-3p hsa-miR-331-3p
UBR5	3	3	0	hsa-miR-93-5p hsa-miR-21-5p hsa-miR-331-3p
TGOLN2	3	4	1	hsa-let-7d-5p hsa-let-7g-5p hsa-miR-93-5p hsa-miR-370-3p	hsa-miR-33a-5p
ARHGAP12	3	3	0	hsa-miR-130a-3p hsa-miR-15a-5p hsa-miR-93-5p
CDK6	3	5	2	hsa-miR-29a-3p hsa-miR-15a-5p hsa-miR-185-5p hsa-miR-21-5p hsa-miR-34a-5p	hsa-miR-607 hsa-miR-203a-5p
SIGLEC9	3	4	1	hsa-miR-4532 hsa-miR-150-5p hsa-miR-130a-3p hsa-miR-142-5p	hsa-miR-183-5p
SLC11A2	3	3	0	hsa-miR-374b-5p hsa-let-7d-5p hsa-let-7g-5p
CAPRIN1	3	4	1	hsa-miR-223-3p hsa-miR-21-5p hsa-miR-92a-3p hsa-miR-34a-5p	hsa-miR-33a-5p
CACNG8	3	3	0	hsa-miR-223-3p hsa-let-7d-5p hsa-miR-200c-3p
NRBP1	3	3	0	hsa-miR-181b-5p hsa-miR-93-5p hsa-miR-200c-3p
TPM3	3	3	0	hsa-miR-5581-5p hsa-miR-15a-5p hsa-miR-92a-3p
PRELID1	3	3	0	hsa-miR-92a-3p hsa-miR-142-5p hsa-miR-548j-5p
RFFL	3	3	0	hsa-miR-4532 hsa-miR-21-5p hsa-miR-92a-3p
THAP1	3	3	0	hsa-miR-150-5p hsa-miR-143-3p hsa-miR-331-3p
PIK3C2A	3	3	0	hsa-miR-150-5p hsa-miR-21-5p hsa-miR-4454
LIN28B	3	5	2	hsa-miR-140-5p hsa-miR-374b-5p hsa-miR-6076 hsa-let-7d-5p hsa-miR-374a-5p	hsa-miR-450b-5p hsa-miR-369-3p
TIMP3	3	3	0	hsa-miR-181b-5p hsa-miR-423-5p hsa-miR-21-5p
CASKIN1	3	3	0	hsa-miR-15a-5p hsa-miR-185-5p hsa-miR-92a-3p
DPP8	3	3	0	hsa-miR-15a-5p hsa-miR-93-5p hsa-miR-374a-5p
CEP170	3	3	0	hsa-miR-130a-3p hsa-miR-93-5p hsa-miR-34a-5p
KIF3B	3	3	0	hsa-miR-181b-5p hsa-miR-423-5p hsa-miR-15a-5p
CAVIN1	3	3	0	hsa-miR-150-5p hsa-miR-93-5p hsa-miR-136-3p
HERPUD1	3	3	0	hsa-let-7d-5p hsa-let-7g-5p hsa-miR-93-5p
TRAF7	3	3	0	hsa-miR-423-5p hsa-miR-21-5p hsa-miR-370-3p
ACER2	3	3	0	hsa-let-7d-5p hsa-let-7g-5p hsa-miR-93-5p
TBL1XR1	3	4	1	hsa-miR-181b-5p hsa-miR-15a-5p hsa-miR-93-5p hsa-miR-21-5p	hsa-miR-4433a-5p
POLR3D	3	3	0	hsa-let-7d-5p hsa-let-7g-5p hsa-miR-136-3p
NFE2L1	3	4	1	hsa-miR-130a-3p hsa-miR-185-5p hsa-miR-92a-3p hsa-miR-34a-5p	hsa-miR-641
REST	3	4	1	hsa-miR-29a-3p hsa-miR-93-5p hsa-miR-21-5p hsa-miR-142-5p	hsa-miR-641
SMAD5	3	3	0	hsa-miR-130a-3p hsa-miR-93-5p hsa-miR-548j-5p
SREK1	3	3	0	hsa-miR-15a-5p hsa-let-7d-5p hsa-miR-21-5p
CDIPT	3	3	0	hsa-miR-150-5p hsa-miR-93-5p hsa-miR-331-3p
RNF11	3	3	0	hsa-miR-130a-3p hsa-miR-21-5p hsa-miR-381-3p
OLAH	3	3	0	hsa-miR-150-5p hsa-miR-93-5p hsa-miR-331-3p
SLC10A7	3	4	1	hsa-miR-181b-5p hsa-let-7d-5p hsa-let-7g-5p hsa-miR-92a-3p	hsa-miR-6507-3p
BRI3BP	3	4	1	hsa-let-7d-5p hsa-let-7g-5p hsa-miR-93-5p hsa-miR-381-3p	hsa-miR-607
CYBRD1	3	3	0	hsa-miR-93-5p hsa-miR-21-5p hsa-miR-92a-3p
IKZF3	3	3	0	hsa-let-7d-5p hsa-let-7g-5p hsa-miR-143-3p
HIST1H2BK	3	4	1	hsa-miR-423-5p hsa-miR-15a-5p hsa-let-7d-5p hsa-let-7g-5p	hsa-miR-33a-5p
MKLN1	3	3	0	hsa-miR-142-5p hsa-miR-34a-5p hsa-miR-548j-5p
CNOT4	3	4	1	hsa-miR-130a-3p hsa-miR-93-5p hsa-miR-92a-3p hsa-miR-34a-5p	hsa-miR-33a-5p
SLC25A33	3	3	0	hsa-miR-93-5p hsa-miR-143-3p hsa-miR-92a-3p
FGFR1OP	3	3	0	hsa-miR-130a-3p hsa-miR-93-5p hsa-miR-142-5p
WSB1	3	3	0	hsa-miR-93-5p hsa-miR-21-5p hsa-miR-548ax
SLC16A9	3	3	0	hsa-let-7d-5p hsa-let-7g-5p hsa-miR-93-5p
KDM5A	3	3	0	hsa-miR-181b-5p hsa-miR-136-3p hsa-miR-548j-5p
JAG1	3	4	1	hsa-miR-21-5p hsa-miR-200c-3p hsa-miR-143-3p hsa-miR-34a-5p	hsa-miR-607
SLC35F5	3	4	1	hsa-miR-4532 hsa-miR-150-5p hsa-miR-93-5p hsa-miR-4454	hsa-miR-369-3p
NUGGC	3	3	0	hsa-miR-150-5p hsa-miR-93-5p hsa-miR-92a-3p
LCLAT1	3	3	0	hsa-miR-181b-5p hsa-miR-130a-3p hsa-miR-142-5p
SOX2	3	4	1	hsa-miR-140-5p hsa-miR-126-3p hsa-miR-21-5p hsa-miR-34a-5p	hsa-miR-450b-5p
SRCAP	3	5	2	hsa-miR-150-5p hsa-miR-93-5p hsa-miR-185-5p hsa-miR-320e hsa-miR-370-3p	hsa-miR-3620-3p hsa-miR-6819-3p
HIST1H3B	3	4	1	hsa-miR-374b-5p hsa-miR-93-5p hsa-miR-374a-5p hsa-miR-34a-5p	hsa-miR-369-3p
EPHA7	3	3	0	hsa-miR-93-5p hsa-miR-92a-3p hsa-miR-331-3p
GRSF1	3	3	0	hsa-miR-130a-3p hsa-miR-93-5p hsa-miR-331-3p
MAGEA6	3	3	0	hsa-let-7d-5p hsa-let-7g-5p hsa-miR-34a-5p
SAR1A	3	5	2	hsa-miR-150-5p hsa-let-7d-5p hsa-let-7g-5p hsa-miR-21-5p hsa-miR-34a-5p	hsa-miR-26a-1-3p hsa-miR-641
AP2A2	3	3	0	hsa-miR-93-5p hsa-miR-34a-5p hsa-miR-331-3p
LAMP2	3	3	0	hsa-miR-15a-5p hsa-miR-21-5p hsa-miR-92a-3p
DCUN1D3	3	3	0	hsa-miR-130a-3p hsa-miR-185-5p hsa-miR-381-3p
YWHAQ	3	3	0	hsa-miR-15a-5p hsa-miR-93-5p hsa-miR-92a-3p
SHISA9	3	4	1	hsa-miR-374b-5p hsa-miR-185-5p hsa-miR-374a-5p hsa-miR-548j-5p	hsa-miR-369-3p
RPL14	3	3	0	hsa-miR-150-5p hsa-miR-15a-5p hsa-miR-93-5p
BTN3A3	3	3	0	hsa-miR-15a-5p hsa-miR-93-5p hsa-miR-21-5p
RPL13A	3	3	0	hsa-miR-6717-5p hsa-miR-181b-5p hsa-miR-92a-3p
PWWP2A	3	3	0	hsa-miR-150-5p hsa-miR-15a-5p hsa-miR-493-5p
SNX16	3	3	0	hsa-miR-140-5p hsa-miR-15a-5p hsa-miR-93-5p
YIPF4	3	3	0	hsa-miR-140-5p hsa-miR-93-5p hsa-miR-92a-3p
HPRT1	3	3	0	hsa-miR-130a-3p hsa-miR-34a-5p hsa-miR-548j-5p
ADIPOR2	3	3	0	hsa-miR-150-5p hsa-let-7d-5p hsa-let-7g-5p
ICOSLG	3	3	0	hsa-let-7d-5p hsa-let-7g-5p hsa-miR-21-5p
DUSP2	3	3	0	hsa-miR-29a-3p hsa-miR-93-5p hsa-miR-142-5p
COL4A1	3	3	0	hsa-miR-29a-3p hsa-miR-21-5p hsa-miR-92a-3p
TMEM64	3	3	0	hsa-miR-223-3p hsa-miR-93-5p hsa-miR-331-3p
CSNK1E	3	3	0	hsa-miR-150-5p hsa-miR-15a-5p hsa-miR-185-5p
MEF2C	3	3	0	hsa-miR-223-3p hsa-miR-21-5p hsa-miR-92a-3p
BAG6	3	3	0	hsa-miR-92a-3p hsa-miR-34a-5p hsa-miR-331-3p
ZNF850	3	3	0	hsa-miR-29a-3p hsa-miR-92a-3p hsa-miR-548ax
NPLOC4	3	4	1	hsa-miR-374b-5p hsa-miR-423-5p hsa-miR-374a-5p hsa-miR-92a-3p	hsa-miR-369-3p
ABHD15	3	3	0	hsa-miR-150-5p hsa-miR-93-5p hsa-miR-92a-3p
HIST1H2BG	3	3	0	hsa-miR-150-5p hsa-miR-93-5p hsa-miR-143-3p
NAA50	3	4	1	hsa-miR-181b-5p hsa-miR-130a-3p hsa-miR-93-5p hsa-miR-21-5p	hsa-miR-126-5p
ECHDC1	3	3	0	hsa-miR-15a-5p hsa-let-7d-5p hsa-let-7g-5p
SMG6	3	3	0	hsa-miR-93-5p hsa-miR-185-5p hsa-miR-331-3p
RRAGD	3	3	0	hsa-miR-130a-3p hsa-miR-93-5p hsa-miR-34a-5p
FOXC1	3	3	0	hsa-miR-374b-5p hsa-miR-93-5p hsa-miR-374a-5p
GDF11	3	3	0	hsa-miR-423-5p hsa-miR-93-5p hsa-miR-142-5p
ESR2	3	4	1	hsa-miR-140-5p hsa-miR-150-5p hsa-miR-93-5p hsa-miR-92a-3p	hsa-miR-203a-5p
E2F6	3	3	0	hsa-let-7d-5p hsa-let-7g-5p hsa-miR-185-5p
ARID3B	3	3	0	hsa-let-7d-5p hsa-let-7g-5p hsa-miR-370-3p
RACGAP1	3	3	0	hsa-miR-130a-3p hsa-miR-15a-5p hsa-miR-93-5p
SRRM2	3	3	0	hsa-miR-181b-5p hsa-miR-34a-5p hsa-miR-331-3p
ZNF354B	3	4	1	hsa-miR-130a-3p hsa-let-7d-5p hsa-miR-93-5p hsa-miR-92a-3p	hsa-miR-3065-3p
RFK	3	3	0	hsa-miR-150-5p hsa-miR-15a-5p hsa-miR-93-5p
STAT2	3	3	0	hsa-let-7d-5p hsa-let-7g-5p hsa-miR-92a-3p
RNF115	3	3	0	hsa-miR-4532 hsa-miR-150-5p hsa-miR-93-5p
OAZ1	3	3	0	hsa-miR-29a-3p hsa-miR-143-3p hsa-miR-92a-3p
ZNF70	3	3	0	hsa-miR-150-5p hsa-miR-93-5p hsa-miR-320e
PDP2	3	4	1	hsa-miR-423-5p hsa-miR-130a-3p hsa-let-7d-5p hsa-let-7g-5p	hsa-miR-183-5p
PITPNA	3	3	0	hsa-miR-93-5p hsa-miR-92a-3p hsa-miR-331-3p
ATP2B4	3	3	0	hsa-miR-423-5p hsa-miR-21-5p hsa-miR-92a-3p
JARID2	3	3	0	hsa-miR-130a-3p hsa-miR-15a-5p hsa-miR-34a-5p
FAM53C	3	3	0	hsa-miR-29a-3p hsa-miR-185-5p hsa-miR-548j-5p
RSF1	3	3	0	hsa-miR-181b-5p hsa-miR-21-5p hsa-miR-493-5p
PLPBP	3	3	0	hsa-miR-150-5p hsa-miR-15a-5p hsa-miR-34a-5p
CEP97	3	4	1	hsa-miR-93-5p hsa-miR-21-5p hsa-miR-92a-3p hsa-miR-142-5p	hsa-miR-3065-3p
CANX	3	4	1	hsa-miR-15a-5p hsa-miR-185-5p hsa-miR-370-3p hsa-miR-136-3p	hsa-miR-641
MCM7	3	3	0	hsa-miR-423-5p hsa-miR-92a-3p hsa-miR-34a-5p
GATAD2B	3	3	0	hsa-miR-150-5p hsa-miR-92a-3p hsa-miR-331-3p
PPP1R15B	3	4	1	hsa-miR-130a-3p hsa-let-7d-5p hsa-let-7g-5p hsa-miR-93-5p	hsa-miR-6800-3p
MAPK7	3	4	1	hsa-miR-374b-5p hsa-miR-374a-5p hsa-miR-200c-3p hsa-miR-143-3p	hsa-miR-369-3p
PARP1	3	3	0	hsa-miR-223-3p hsa-miR-130a-3p hsa-miR-21-5p
SART3	3	3	0	hsa-let-7g-5p hsa-miR-92a-3p hsa-miR-548ax
GIGYF1	3	4	1	hsa-miR-181b-5p hsa-miR-93-5p hsa-miR-34a-5p hsa-miR-331-3p	hsa-miR-33a-5p
CHTOP	3	3	0	hsa-let-7d-5p hsa-let-7g-5p hsa-miR-92a-3p
HSPA1B	3	5	2	hsa-miR-181b-5p hsa-miR-15a-5p hsa-miR-92a-3p hsa-miR-34a-5p hsa-miR-331-3p	hsa-miR-183-5p hsa-miR-6507-3p
SLC30A7	3	3	0	hsa-miR-93-5p hsa-miR-185-5p hsa-miR-142-5p
ABHD18	3	4	1	hsa-miR-374b-5p hsa-miR-150-5p hsa-miR-93-5p hsa-miR-374a-5p	hsa-miR-369-3p
TMEM184B	3	3	0	hsa-miR-423-5p hsa-miR-15a-5p hsa-miR-92a-3p
POTEM	3	3	0	hsa-miR-223-3p hsa-let-7d-5p hsa-let-7g-5p
CD59	3	3	0	hsa-let-7d-5p hsa-let-7g-5p hsa-miR-92a-3p
KPNA6	3	4	1	hsa-miR-150-5p hsa-miR-93-5p hsa-miR-92a-3p hsa-miR-381-3p	hsa-miR-641
NUFIP2	3	9	6	hsa-miR-374b-5p hsa-miR-15a-5p hsa-miR-93-5p hsa-miR-374a-5p hsa-miR-21-5p hsa-miR-200c-3p hsa-miR-370-3p hsa-miR-92a-3p hsa-miR-34a-5p	hsa-miR-641 hsa-miR-126-5p hsa-miR-33a-5p hsa-miR-183-5p hsa-miR-6507-3p hsa-miR-4433a-5p
PMPCA	3	3	0	hsa-miR-423-5p hsa-let-7d-5p hsa-let-7g-5p
FASLG	3	3	0	hsa-miR-21-5p hsa-miR-92a-3p hsa-miR-34a-5p
FRAT2	3	3	0	hsa-miR-150-5p hsa-miR-92a-3p hsa-miR-142-5p
SMCR8	3	4	1	hsa-miR-140-5p hsa-miR-181b-5p hsa-let-7d-5p hsa-let-7g-5p	hsa-miR-4433a-5p
EIF1	3	3	0	hsa-miR-6076 hsa-miR-423-5p hsa-miR-92a-3p
LY6G5B	3	3	0	hsa-miR-150-5p hsa-miR-93-5p hsa-miR-92a-3p
MAP3K1	3	3	0	hsa-let-7g-5p hsa-miR-21-5p hsa-miR-34a-5p
CDK4	3	4	1	hsa-miR-29a-3p hsa-miR-130a-3p hsa-miR-34a-5p hsa-miR-548j-5p	hsa-miR-486-5p
ZRANB1	3	3	0	hsa-miR-93-5p hsa-miR-21-5p hsa-miR-136-3p
MLLT1	3	3	0	hsa-miR-6875-5p hsa-miR-93-5p hsa-miR-34a-5p
RRM1	3	3	0	hsa-let-7d-5p hsa-let-7g-5p hsa-miR-92a-3p
FOXO1	3	5	2	hsa-miR-223-3p hsa-miR-15a-5p hsa-miR-21-5p hsa-miR-200c-3p hsa-miR-370-3p	hsa-miR-183-5p hsa-miR-486-5p
CCL22	3	3	0	hsa-miR-6875-5p hsa-miR-181b-5p hsa-miR-34a-5p
CALD1	3	3	0	hsa-miR-15a-5p hsa-miR-21-5p hsa-miR-34a-5p
NF2	3	3	0	hsa-miR-423-5p hsa-miR-130a-3p hsa-miR-92a-3p
NFKBIA	3	3	0	hsa-miR-126-3p hsa-miR-93-5p hsa-miR-381-3p
CARD10	3	3	0	hsa-miR-4532 hsa-miR-181b-5p hsa-miR-15a-5p
LRPAP1	3	3	0	hsa-miR-93-5p hsa-miR-4454 hsa-miR-142-5p
MARCKSL1	3	3	0	hsa-let-7d-5p hsa-let-7g-5p hsa-miR-331-3p
NCAPG	3	3	0	hsa-miR-181b-5p hsa-miR-21-5p hsa-miR-34a-5p
ZEB2	3	3	0	hsa-let-7d-5p hsa-miR-200c-3p hsa-miR-34a-5p
MED7	3	3	0	hsa-miR-6076 hsa-miR-320e hsa-miR-92a-3p
CD180	3	3	0	hsa-miR-15a-5p hsa-miR-185-5p hsa-miR-92a-3p
RDX	3	3	0	hsa-let-7d-5p hsa-let-7g-5p hsa-miR-331-3p
CFL2	3	3	0	hsa-miR-130a-3p hsa-miR-93-5p hsa-miR-200c-3p
ILF2	3	3	0	hsa-miR-181b-5p hsa-miR-92a-3p hsa-miR-331-3p
HSPA4L	3	3	0	hsa-miR-150-5p hsa-miR-15a-5p hsa-miR-93-5p
JMY	3	3	0	hsa-miR-130a-3p hsa-miR-320e hsa-miR-21-5p
IRAK4	3	3	0	hsa-miR-150-5p hsa-miR-93-5p hsa-miR-370-3p
MCM5	3	3	0	hsa-miR-423-5p hsa-miR-93-5p hsa-miR-34a-5p
ELMSAN1	3	3	0	hsa-miR-181b-5p hsa-miR-29a-3p hsa-miR-93-5p
CBX2	3	3	0	hsa-miR-29a-3p hsa-miR-15a-5p hsa-miR-92a-3p
RPS7	3	3	0	hsa-miR-181b-5p hsa-miR-21-5p hsa-miR-34a-5p
TAOK1	3	3	0	hsa-miR-130a-3p hsa-miR-15a-5p hsa-miR-185-5p
RNF2	3	3	0	hsa-miR-181b-5p hsa-miR-200c-3p hsa-miR-92a-3p
CEP135	3	3	0	hsa-miR-150-5p hsa-let-7d-5p hsa-let-7g-5p
SRF	3	3	0	hsa-miR-6875-5p hsa-miR-92a-3p hsa-miR-331-3p
HIST2H2BE	3	3	0	hsa-miR-423-5p hsa-miR-15a-5p hsa-miR-34a-5p
KLHL36	3	3	0	hsa-miR-130a-3p hsa-miR-93-5p hsa-miR-92a-3p
PIK3CG	3	3	0	hsa-miR-127-3p hsa-miR-126-3p hsa-miR-34a-5p
MIEF1	3	4	1	hsa-miR-4532 hsa-let-7d-5p hsa-let-7g-5p hsa-miR-185-5p	hsa-miR-641
CYLD	3	4	1	hsa-miR-181b-5p hsa-miR-15a-5p hsa-miR-93-5p hsa-miR-7975	hsa-miR-126-5p
RHOC	3	3	0	hsa-miR-93-5p hsa-miR-493-5p hsa-miR-142-5p
OSBPL8	3	3	0	hsa-miR-181b-5p hsa-miR-143-3p hsa-miR-92a-3p
ZNF644	3	3	0	hsa-let-7d-5p hsa-let-7g-5p hsa-miR-34a-5p
RP2	3	3	0	hsa-miR-181b-5p hsa-miR-21-5p hsa-miR-92a-3p
PRPF38A	3	3	0	hsa-miR-150-5p hsa-miR-130a-3p hsa-miR-370-3p
QRFPR	3	3	0	hsa-miR-150-5p hsa-miR-5581-5p hsa-miR-93-5p
ADH5	3	3	0	hsa-let-7d-5p hsa-let-7g-5p hsa-miR-143-3p
ZDHHC21	3	3	0	hsa-miR-140-5p hsa-miR-92a-3p hsa-miR-548j-5p
TXLNG	3	3	0	hsa-let-7d-5p hsa-let-7g-5p hsa-miR-185-5p
PTAR1	3	4	1	hsa-miR-15a-5p hsa-miR-374a-5p hsa-miR-21-5p hsa-miR-92a-3p	hsa-miR-16-2-3p
PPP1R11	3	3	0	hsa-miR-423-5p hsa-miR-15a-5p hsa-miR-34a-5p
CCDC88C	3	3	0	hsa-miR-181b-5p hsa-miR-15a-5p hsa-miR-93-5p
SON	3	4	1	hsa-miR-374b-5p hsa-miR-93-5p hsa-miR-142-5p hsa-miR-34a-5p	hsa-miR-126-5p
MAP4	3	3	0	hsa-miR-92a-3p hsa-miR-34a-5p hsa-miR-331-3p
SLC35F6	3	3	0	hsa-miR-150-5p hsa-miR-93-5p hsa-miR-143-3p
HOXA5	3	4	1	hsa-miR-374b-5p hsa-miR-130a-3p hsa-miR-200c-3p hsa-miR-92a-3p	hsa-miR-183-5p
SPTLC1	3	3	0	hsa-miR-374b-5p hsa-miR-15a-5p hsa-miR-92a-3p
SEC31A	3	3	0	hsa-miR-127-3p hsa-miR-29a-3p hsa-miR-331-3p
RRBP1	3	3	0	hsa-miR-92a-3p hsa-miR-34a-5p hsa-miR-331-3p
SPATA2	3	4	1	hsa-miR-423-5p hsa-let-7d-5p hsa-miR-93-5p hsa-miR-185-5p	hsa-miR-450b-5p
GABARAPL1	3	3	0	hsa-miR-374b-5p hsa-miR-15a-5p hsa-miR-143-3p
LLPH	3	3	0	hsa-miR-93-5p hsa-miR-142-5p hsa-miR-34a-5p
RRP1B	3	3	0	hsa-miR-150-5p hsa-miR-34a-5p hsa-miR-331-3p
ZBTB5	3	5	2	hsa-miR-29a-3p hsa-miR-15a-5p hsa-let-7d-5p hsa-let-7g-5p hsa-miR-93-5p	hsa-miR-3065-3p hsa-miR-450b-5p
TIAF1	3	3	0	hsa-let-7d-5p hsa-let-7g-5p hsa-miR-548j-5p
GPR137B	3	3	0	hsa-miR-150-5p hsa-let-7d-5p hsa-miR-93-5p
MLLT10	3	3	0	hsa-let-7d-5p hsa-let-7g-5p hsa-miR-200c-3p
MTSS1L	3	3	0	hsa-miR-6875-5p hsa-miR-150-5p hsa-miR-93-5p
RASEF	3	3	0	hsa-miR-15a-5p hsa-miR-21-5p hsa-miR-142-5p
ARHGDIA	3	4	1	hsa-miR-423-5p hsa-miR-15a-5p hsa-miR-200c-3p hsa-miR-92a-3p	hsa-miR-183-5p
KRAS	3	4	1	hsa-miR-126-3p hsa-let-7g-5p hsa-miR-200c-3p hsa-miR-143-3p	hsa-miR-183-5p
SKI	3	6	3	hsa-miR-127-3p hsa-miR-15a-5p hsa-miR-93-5p hsa-miR-374a-5p hsa-miR-92a-3p hsa-miR-34a-5p	hsa-miR-450b-5p hsa-miR-369-3p hsa-miR-6507-3p
GEMIN6	3	3	0	hsa-miR-4532 hsa-miR-493-5p hsa-miR-92a-3p
MED16	3	3	0	hsa-miR-150-5p hsa-miR-93-5p hsa-miR-92a-3p
KIAA1468	3	3	0	hsa-miR-374b-5p hsa-miR-374a-5p hsa-miR-92a-3p
AQP3	3	3	0	hsa-miR-185-5p hsa-miR-370-3p hsa-miR-548j-5p
PURG	3	3	0	hsa-miR-130a-3p hsa-miR-21-5p hsa-miR-92a-3p
FXN	3	4	1	hsa-miR-374b-5p hsa-let-7d-5p hsa-let-7g-5p hsa-miR-374a-5p	hsa-miR-369-3p
LRRC58	3	4	1	hsa-miR-4532 hsa-miR-150-5p hsa-miR-93-5p hsa-miR-548ax	hsa-miR-183-5p
SET	3	3	0	hsa-miR-93-5p hsa-miR-185-5p hsa-miR-21-5p
FAM229B	3	3	0	hsa-miR-374b-5p hsa-miR-15a-5p hsa-miR-374a-5p
USP48	3	3	0	hsa-miR-15a-5p hsa-miR-93-5p hsa-miR-142-5p
POLQ	3	3	0	hsa-miR-150-5p hsa-miR-93-5p hsa-miR-92a-3p
RNASEH1	3	3	0	hsa-miR-93-5p hsa-miR-142-5p hsa-miR-331-3p
TRPS1	3	4	1	hsa-miR-374b-5p hsa-miR-150-5p hsa-miR-374a-5p hsa-miR-200c-3p	hsa-miR-369-3p
RAB22A	3	3	0	hsa-miR-93-5p hsa-miR-21-5p hsa-miR-143-3p
ANKRD33B	3	3	0	hsa-miR-93-5p hsa-miR-200c-3p hsa-miR-142-5p
VPS37B	3	3	0	hsa-miR-130a-3p hsa-miR-34a-5p hsa-miR-331-3p
LHFPL2	3	4	1	hsa-miR-374b-5p hsa-miR-93-5p hsa-miR-374a-5p hsa-miR-92a-3p	hsa-miR-369-3p
PER2	3	3	0	hsa-miR-181b-5p hsa-miR-21-5p hsa-miR-92a-3p
DUSP1	3	3	0	hsa-let-7d-5p hsa-let-7g-5p hsa-miR-200c-3p
TTC33	3	3	0	hsa-miR-5581-5p hsa-miR-21-5p hsa-miR-381-3p
NDUFV3	3	3	0	hsa-miR-4532 hsa-miR-150-5p hsa-miR-92a-3p
WDR77	3	3	0	hsa-miR-150-5p hsa-miR-185-5p hsa-miR-34a-5p
RRN3	3	3	0	hsa-miR-93-5p hsa-miR-92a-3p hsa-miR-142-5p
PCMTD1	3	3	0	hsa-miR-93-5p hsa-miR-92a-3p hsa-miR-548j-5p
TMTC3	3	3	0	hsa-miR-29a-3p hsa-let-7d-5p hsa-let-7g-5p
RPS2	3	3	0	hsa-miR-423-5p hsa-miR-34a-5p hsa-miR-331-3p
SUMO1	3	3	0	hsa-miR-6076 hsa-let-7d-5p hsa-let-7g-5p
RRAD	3	3	0	hsa-let-7d-5p hsa-let-7g-5p hsa-miR-4454
SLC38A2	3	3	0	hsa-miR-181b-5p hsa-miR-130a-3p hsa-miR-142-5p
PKNOX1	3	3	0	hsa-miR-93-5p hsa-miR-21-5p hsa-miR-92a-3p
SLC2A14	3	3	0	hsa-miR-29a-3p hsa-miR-143-3p hsa-miR-34a-5p
ZNF598	3	3	0	hsa-miR-92a-3p hsa-miR-34a-5p hsa-miR-331-3p
TMEM214	3	3	0	hsa-miR-15a-5p hsa-miR-185-5p hsa-miR-143-3p
BTG1	3	3	0	hsa-miR-130a-3p hsa-miR-331-3p hsa-miR-381-3p
SPRYD4	3	3	0	hsa-let-7d-5p hsa-miR-92a-3p hsa-miR-548j-5p
GID4	3	4	1	hsa-miR-93-5p hsa-miR-21-5p hsa-miR-92a-3p hsa-miR-381-3p	hsa-miR-183-5p
ITGB1	3	4	1	hsa-miR-223-3p hsa-miR-29a-3p hsa-miR-93-5p hsa-miR-143-3p	hsa-miR-183-5p
BSG	3	3	0	hsa-miR-6717-5p hsa-miR-15a-5p hsa-miR-92a-3p
RANBP6	3	3	0	hsa-miR-374b-5p hsa-miR-374a-5p hsa-miR-92a-3p
TNF	3	3	0	hsa-miR-130a-3p hsa-miR-143-3p hsa-miR-34a-5p
KHSRP	3	3	0	hsa-miR-185-5p hsa-miR-92a-3p hsa-miR-548j-5p
KAT2B	3	3	0	hsa-miR-181b-5p hsa-miR-93-5p hsa-miR-92a-3p
KLC2	3	3	0	hsa-miR-15a-5p hsa-miR-92a-3p hsa-miR-331-3p
THBS1	3	3	0	hsa-let-7d-5p hsa-let-7g-5p hsa-miR-92a-3p
PBRM1	3	3	0	hsa-miR-181b-5p hsa-miR-93-5p hsa-miR-21-5p
ARRB2	3	3	0	hsa-miR-181b-5p hsa-miR-150-5p hsa-miR-423-5p
MMP13	3	3	0	hsa-miR-140-5p hsa-miR-127-3p hsa-miR-143-3p
PCBP1	3	3	0	hsa-miR-423-5p hsa-miR-21-5p hsa-miR-142-5p
EGLN3	3	3	0	hsa-miR-130a-3p hsa-miR-93-5p hsa-miR-142-5p
MIGA2	3	3	0	hsa-miR-181b-5p hsa-miR-130a-3p hsa-miR-92a-3p
CBX4	3	4	1	hsa-miR-181b-5p hsa-miR-15a-5p hsa-miR-374a-5p hsa-miR-21-5p	hsa-miR-450b-5p
MTMR3	3	3	0	hsa-miR-423-5p hsa-miR-15a-5p hsa-miR-93-5p
SRCIN1	3	3	0	hsa-miR-6875-5p hsa-miR-150-5p hsa-miR-374a-5p
RAD18	3	3	0	hsa-miR-423-5p hsa-let-7d-5p hsa-let-7g-5p
KBTBD6	3	3	0	hsa-miR-130a-3p hsa-miR-21-5p hsa-miR-34a-5p
RPL7A	3	3	0	hsa-miR-93-5p hsa-miR-92a-3p hsa-miR-331-3p
PHLPP1	3	3	0	hsa-miR-15a-5p hsa-miR-92a-3p hsa-miR-331-3p
CTTN	3	3	0	hsa-miR-185-5p hsa-miR-92a-3p hsa-miR-34a-5p
PRR14L	3	3	0	hsa-miR-93-5p hsa-miR-21-5p hsa-miR-92a-3p
ZBTB34	3	4	1	hsa-miR-423-5p hsa-miR-29a-3p hsa-miR-15a-5p hsa-miR-92a-3p	hsa-miR-183-5p
PLAG1	3	4	1	hsa-miR-181b-5p hsa-miR-29a-3p hsa-miR-15a-5p hsa-miR-374a-5p	hsa-miR-126-5p
RAPH1	3	4	1	hsa-miR-374b-5p hsa-miR-15a-5p hsa-miR-185-5p hsa-miR-21-5p	hsa-let-7g-3p
BRCA1	3	3	0	hsa-miR-15a-5p hsa-miR-21-5p hsa-miR-34a-5p
MYO1C	3	3	0	hsa-miR-181b-5p hsa-miR-92a-3p hsa-miR-34a-5p
SCN2B	3	3	0	hsa-miR-150-5p hsa-miR-7975 hsa-miR-143-3p
NCAPD2	3	4	1	hsa-miR-130a-3p hsa-miR-93-5p hsa-miR-320e hsa-miR-331-3p	hsa-miR-3620-3p
CRYBG1	3	3	0	hsa-miR-29a-3p hsa-miR-21-5p hsa-miR-34a-5p
APOPT1	3	3	0	hsa-miR-150-5p hsa-miR-34a-5p hsa-miR-331-3p
CERCAM	3	3	0	hsa-miR-130a-3p hsa-miR-93-5p hsa-miR-142-5p
ANGPTL3	3	4	1	hsa-miR-6717-5p hsa-miR-374b-5p hsa-miR-374a-5p hsa-miR-548j-5p	hsa-miR-369-3p
STMN1	3	3	0	hsa-miR-223-3p hsa-miR-34a-5p hsa-miR-548ax
CRK	3	5	2	hsa-miR-126-3p hsa-miR-15a-5p hsa-miR-93-5p hsa-miR-370-3p hsa-miR-142-5p	hsa-miR-126-5p hsa-miR-33a-5p
LRP3	3	3	0	hsa-miR-93-5p hsa-miR-185-5p hsa-miR-331-3p
VAC14	3	3	0	hsa-miR-423-5p hsa-miR-200c-3p hsa-miR-381-3p
AGO4	3	3	0	hsa-miR-15a-5p hsa-miR-21-5p hsa-miR-92a-3p
CSE1L	3	3	0	hsa-miR-142-5p hsa-miR-34a-5p hsa-miR-548j-5p
UBE2Q2	3	3	0	hsa-miR-15a-5p hsa-miR-93-5p hsa-miR-331-3p
CAPZB	3	3	0	hsa-miR-185-5p hsa-miR-92a-3p hsa-miR-34a-5p
MYLIP	3	5	2	hsa-miR-374b-5p hsa-miR-130a-3p hsa-miR-93-5p hsa-miR-374a-5p hsa-miR-92a-3p	hsa-miR-369-3p hsa-miR-6507-3p
DNM2	3	3	0	hsa-miR-6875-5p hsa-miR-130a-3p hsa-miR-92a-3p
GDF5OS	3	3	0	hsa-miR-150-5p hsa-miR-93-5p hsa-miR-185-5p
CCNE1	3	3	0	hsa-miR-15a-5p hsa-miR-185-5p hsa-miR-92a-3p
STX6	3	3	0	hsa-miR-130a-3p hsa-miR-93-5p hsa-miR-185-5p
CYCS	3	4	1	hsa-miR-6076 hsa-miR-150-5p hsa-miR-93-5p hsa-miR-34a-5p	hsa-miR-6819-3p
GANAB	3	4	1	hsa-miR-181b-5p hsa-miR-15a-5p hsa-miR-92a-3p hsa-miR-34a-5p	hsa-miR-203a-5p
ZMAT3	3	5	2	hsa-miR-150-5p hsa-miR-130a-3p hsa-miR-15a-5p hsa-miR-93-5p hsa-miR-200c-3p	hsa-miR-369-3p hsa-miR-3620-3p
CDC14B	3	4	1	hsa-miR-4532 hsa-miR-150-5p hsa-miR-15a-5p hsa-miR-200c-3p	hsa-miR-369-3p
SH3PXD2A	3	4	1	hsa-miR-93-5p hsa-miR-200c-3p hsa-miR-92a-3p hsa-miR-331-3p	hsa-miR-33a-5p
FOS	3	4	1	hsa-miR-181b-5p hsa-miR-29a-3p hsa-miR-493-5p hsa-miR-34a-5p	hsa-miR-3065-3p
ANKRD52	3	4	1	hsa-miR-423-5p hsa-miR-93-5p hsa-miR-493-5p hsa-miR-331-3p	hsa-miR-6819-3p
HOOK3	3	3	0	hsa-miR-150-5p hsa-miR-93-5p hsa-miR-143-3p
SPCS3	3	3	0	hsa-miR-140-5p hsa-miR-92a-3p hsa-miR-548j-5p
BACH1	3	4	1	hsa-let-7d-5p hsa-let-7g-5p hsa-miR-185-5p hsa-miR-548j-5p	hsa-miR-450b-5p
MEF2D	3	3	0	hsa-let-7d-5p hsa-let-7g-5p hsa-miR-92a-3p
IP6K1	3	3	0	hsa-miR-5581-5p hsa-miR-93-5p hsa-miR-185-5p
C2orf69	3	3	0	hsa-miR-181b-5p hsa-miR-93-5p hsa-miR-92a-3p
STOX2	3	3	0	hsa-miR-143-3p hsa-miR-142-5p hsa-miR-331-3p
RDH11	3	4	1	hsa-miR-130a-3p hsa-miR-21-5p hsa-miR-34a-5p hsa-miR-548j-5p	hsa-miR-183-5p
MIDN	3	4	1	hsa-miR-423-5p hsa-let-7d-5p hsa-let-7g-5p hsa-miR-93-5p	hsa-miR-3065-3p
THAP6	3	3	0	hsa-miR-4532 hsa-miR-150-5p hsa-miR-130a-3p
ZNF317	3	3	0	hsa-miR-6076 hsa-miR-130a-3p hsa-miR-92a-3p
PMEPA1	3	4	1	hsa-miR-6875-5p hsa-miR-374b-5p hsa-miR-374a-5p hsa-miR-92a-3p	hsa-miR-369-3p
CCNT2	3	5	2	hsa-miR-29a-3p hsa-miR-15a-5p hsa-let-7d-5p hsa-let-7g-5p hsa-miR-200c-3p	hsa-miR-450b-5p hsa-miR-607
TNFAIP3	3	3	0	hsa-miR-29a-3p hsa-miR-374a-5p hsa-miR-21-5p
CASP8	3	3	0	hsa-miR-29a-3p hsa-miR-21-5p hsa-miR-34a-5p
PHACTR4	3	4	1	hsa-miR-423-5p hsa-let-7d-5p hsa-let-7g-5p hsa-miR-92a-3p	hsa-miR-3065-3p
ZNF503	3	3	0	hsa-miR-181b-5p hsa-miR-92a-3p hsa-miR-331-3p
COL5A2	3	3	0	hsa-miR-29a-3p hsa-miR-21-5p hsa-miR-143-3p
RNMT	3	3	0	hsa-miR-181b-5p hsa-miR-15a-5p hsa-miR-331-3p
ZFAND4	3	3	0	hsa-let-7d-5p hsa-let-7g-5p hsa-miR-548ax
PELI1	3	3	0	hsa-miR-374b-5p hsa-miR-374a-5p hsa-miR-21-5p
ZNF207	3	4	1	hsa-miR-150-5p hsa-miR-21-5p hsa-miR-331-3p hsa-miR-548j-5p	hsa-miR-6507-3p
ARL8B	3	3	0	hsa-miR-223-3p hsa-let-7d-5p hsa-let-7g-5p
ACTR1A	3	3	0	hsa-miR-15a-5p hsa-miR-92a-3p hsa-miR-331-3p
AGO3	3	4	1	hsa-miR-150-5p hsa-miR-130a-3p hsa-miR-93-5p hsa-miR-381-3p	hsa-miR-126-5p
FNDC9	3	3	0	hsa-miR-6076 hsa-let-7d-5p hsa-let-7g-5p
PTMA	3	4	1	hsa-miR-374b-5p hsa-miR-423-5p hsa-miR-185-5p hsa-miR-374a-5p	hsa-miR-6507-3p
MRPL34	3	3	0	hsa-miR-181b-5p hsa-miR-423-5p hsa-miR-185-5p
JUN	3	3	0	hsa-miR-15a-5p hsa-miR-93-5p hsa-miR-200c-3p
LRIF1	3	3	0	hsa-miR-150-5p hsa-miR-15a-5p hsa-miR-93-5p
RAB11FIP4	3	3	0	hsa-let-7d-5p hsa-let-7g-5p hsa-miR-34a-5p
UHRF1BP1	3	3	0	hsa-miR-200c-3p hsa-miR-92a-3p hsa-miR-34a-5p
RNF44	3	4	1	hsa-let-7d-5p hsa-let-7g-5p hsa-miR-93-5p hsa-miR-92a-3p	hsa-miR-16-2-3p
SEPT7	3	3	0	hsa-miR-127-3p hsa-miR-200c-3p hsa-miR-34a-5p
C6orf106	3	3	0	hsa-miR-423-5p hsa-miR-15a-5p hsa-miR-185-5p
PLD3	3	3	0	hsa-let-7d-5p hsa-let-7g-5p hsa-miR-185-5p
DDX5	3	3	0	hsa-miR-93-5p hsa-miR-92a-3p hsa-miR-142-5p
DNMT3B	3	3	0	hsa-miR-29a-3p hsa-miR-93-5p hsa-miR-200c-3p
TRIM71	3	4	1	hsa-miR-130a-3p hsa-let-7d-5p hsa-let-7g-5p hsa-miR-143-3p	hsa-miR-183-5p
USP31	3	3	0	hsa-miR-15a-5p hsa-miR-374a-5p hsa-miR-92a-3p
CAMSAP2	3	4	1	hsa-miR-374b-5p hsa-miR-130a-3p hsa-miR-374a-5p hsa-miR-200c-3p	hsa-miR-369-3p
PGAM4	3	3	0	hsa-miR-6875-5p hsa-miR-423-5p hsa-miR-92a-3p
ZNF699	3	3	0	hsa-miR-181b-5p hsa-miR-150-5p hsa-miR-4454
COL3A1	3	3	0	hsa-miR-29a-3p hsa-let-7d-5p hsa-miR-143-3p
PRPF4	3	3	0	hsa-miR-4532 hsa-miR-130a-3p hsa-miR-93-5p
KCTD20	3	3	0	hsa-miR-4532 hsa-miR-150-5p hsa-miR-331-3p
BTF3L4	3	4	1	hsa-miR-130a-3p hsa-miR-93-5p hsa-miR-143-3p hsa-miR-34a-5p	hsa-miR-486-5p
DNMT3A	3	3	0	hsa-miR-29a-3p hsa-miR-200c-3p hsa-miR-143-3p
DDX56	3	3	0	hsa-miR-92a-3p hsa-miR-34a-5p hsa-miR-331-3p
CDKN2A	3	3	0	hsa-miR-423-5p hsa-let-7g-5p hsa-miR-34a-5p
AHR	3	3	0	hsa-miR-29a-3p hsa-let-7d-5p hsa-let-7g-5p
FBXO3	3	3	0	hsa-miR-15a-5p hsa-let-7d-5p hsa-miR-21-5p
ERH	3	3	0	hsa-miR-92a-3p hsa-miR-142-5p hsa-miR-548j-5p
SOX11	3	3	0	hsa-miR-320e hsa-miR-92a-3p hsa-miR-136-3p
MAZ	3	3	0	hsa-miR-29a-3p hsa-miR-34a-5p hsa-miR-331-3p
DNAJB4	2	2	0	hsa-miR-150-5p hsa-miR-93-5p
FOXJ2	2	2	0	hsa-miR-93-5p hsa-miR-142-5p
IQGAP1	2	2	0	hsa-miR-92a-3p hsa-miR-136-3p
SPRY4	2	2	0	hsa-miR-423-5p hsa-miR-21-5p
VPS53	2	2	0	hsa-miR-150-5p hsa-miR-93-5p
PTCHD1	2	2	0	hsa-miR-150-5p hsa-miR-548j-5p
ARMT1	2	2	0	hsa-miR-150-5p hsa-miR-93-5p
SLC4A2	2	2	0	hsa-miR-92a-3p hsa-miR-34a-5p
F2R	2	2	0	hsa-miR-150-5p hsa-miR-93-5p
CLEC12B	2	2	0	hsa-miR-130a-3p hsa-miR-93-5p
ATXN1L	2	2	0	hsa-miR-185-5p hsa-miR-34a-5p
SLC29A2	2	3	1	hsa-miR-29a-3p hsa-miR-93-5p hsa-miR-185-5p	hsa-miR-3065-3p
HAS2	2	2	0	hsa-miR-150-5p hsa-miR-93-5p
ZDHHC16	2	2	0	hsa-miR-15a-5p hsa-miR-34a-5p
ZNF652	2	3	1	hsa-miR-140-5p hsa-miR-93-5p hsa-miR-381-3p	hsa-miR-26a-1-3p
ESPL1	2	2	0	hsa-let-7d-5p hsa-let-7g-5p
CADM1	2	4	2	hsa-miR-126-3p hsa-miR-15a-5p hsa-miR-185-5p hsa-miR-21-5p	hsa-let-7g-3p hsa-miR-486-5p
ZBTB25	2	2	0	hsa-miR-150-5p hsa-miR-93-5p
NFKB2	2	2	0	hsa-miR-423-5p hsa-miR-143-3p
ARF6	2	3	1	hsa-miR-6717-5p hsa-miR-181b-5p hsa-miR-34a-5p	hsa-miR-486-5p
COL4A2	2	2	0	hsa-miR-29a-3p hsa-miR-92a-3p
RNF145	2	2	0	hsa-miR-93-5p hsa-miR-331-3p
CPT1A	2	3	1	hsa-miR-150-5p hsa-miR-93-5p hsa-miR-370-3p	hsa-miR-33a-5p
COCH	2	2	0	hsa-miR-185-5p hsa-miR-331-3p
MRPL12	2	2	0	hsa-let-7d-5p hsa-let-7g-5p
MCFD2	2	2	0	hsa-miR-15a-5p hsa-miR-34a-5p
PITX1	2	2	0	hsa-miR-92a-3p hsa-miR-331-3p
MCM8	2	2	0	hsa-miR-4532 hsa-miR-374a-5p
SCIMP	2	2	0	hsa-miR-6875-5p hsa-miR-4454
TUT1	2	3	1	hsa-miR-93-5p hsa-miR-92a-3p hsa-miR-331-3p	hsa-miR-183-5p
ZNF217	2	4	2	hsa-miR-93-5p hsa-miR-374a-5p hsa-miR-21-5p hsa-miR-200c-3p	hsa-miR-33a-5p hsa-miR-203a-5p
LPGAT1	2	2	0	hsa-miR-93-5p hsa-miR-21-5p
EIF5A2	2	2	0	hsa-miR-93-5p hsa-miR-92a-3p
ALG9	2	2	0	hsa-miR-142-5p hsa-miR-548j-5p
MRPL19	2	2	0	hsa-miR-374b-5p hsa-miR-92a-3p
PRRC2C	2	4	2	hsa-miR-181b-5p hsa-miR-223-3p hsa-miR-15a-5p hsa-miR-493-5p	hsa-let-7g-3p hsa-miR-607
APPL1	2	2	0	hsa-miR-21-5p hsa-miR-92a-3p
ACVR1	2	2	0	hsa-miR-130a-3p hsa-miR-7975
ACTC1	2	3	1	hsa-miR-6875-5p hsa-miR-92a-3p hsa-miR-142-5p	hsa-miR-369-3p
COLEC12	2	2	0	hsa-let-7d-5p hsa-let-7g-5p
BMI1	2	5	3	hsa-miR-15a-5p hsa-let-7g-5p hsa-miR-21-5p hsa-miR-200c-3p hsa-miR-548j-5p	hsa-miR-16-2-3p hsa-miR-33a-5p hsa-miR-183-5p
NIPAL1	2	2	0	hsa-miR-150-5p hsa-miR-331-3p
MMP14	2	2	0	hsa-miR-150-5p hsa-miR-143-3p
NABP1	2	2	0	hsa-miR-130a-3p hsa-miR-93-5p
C12orf4	2	2	0	hsa-let-7d-5p hsa-let-7g-5p
KIAA0391	2	2	0	hsa-let-7d-5p hsa-let-7g-5p
ITGA11	2	2	0	hsa-miR-29a-3p hsa-miR-34a-5p
DDAH1	2	3	1	hsa-miR-21-5p hsa-miR-92a-3p hsa-miR-34a-5p	hsa-miR-183-5p
GOLGA2	2	2	0	hsa-miR-150-5p hsa-miR-93-5p
C2orf15	2	2	0	hsa-miR-143-3p hsa-miR-331-3p
CASP2	2	2	0	hsa-miR-93-5p hsa-miR-200c-3p
PDIK1L	2	2	0	hsa-miR-15a-5p hsa-miR-92a-3p
SH3BP4	2	2	0	hsa-miR-15a-5p hsa-miR-93-5p
CXorf21	2	2	0	hsa-miR-150-5p hsa-miR-130a-3p
SMARCD2	2	2	0	hsa-miR-143-3p hsa-miR-92a-3p
RPS27A	2	2	0	hsa-miR-130a-3p hsa-miR-93-5p
FN1	2	2	0	hsa-let-7g-5p hsa-miR-200c-3p
RPA2	2	2	0	hsa-miR-93-5p hsa-miR-92a-3p
AKR1B10	2	2	0	hsa-miR-15a-5p hsa-miR-548ax
ZNF738	2	2	0	hsa-let-7d-5p hsa-let-7g-5p
SCAF11	2	2	0	hsa-miR-21-5p hsa-miR-92a-3p
TP53INP1	2	3	1	hsa-miR-93-5p hsa-miR-200c-3p hsa-miR-142-5p	hsa-let-7g-3p
TLR10	2	2	0	hsa-miR-150-5p hsa-miR-92a-3p
ELN	2	2	0	hsa-miR-181b-5p hsa-miR-29a-3p
KCTD15	2	3	1	hsa-miR-423-5p hsa-miR-29a-3p hsa-miR-370-3p	hsa-miR-183-5p
UBE2L3	2	2	0	hsa-miR-423-5p hsa-miR-93-5p
SEC63	2	2	0	hsa-miR-15a-5p hsa-miR-21-5p
ADD2	2	3	1	hsa-miR-374b-5p hsa-miR-185-5p hsa-miR-374a-5p	hsa-miR-369-3p
EPS15	2	2	0	hsa-miR-181b-5p hsa-miR-374a-5p
SCARB2	2	2	0	hsa-miR-92a-3p hsa-miR-142-5p
ZNF384	2	2	0	hsa-miR-93-5p hsa-miR-374a-5p
TRIM72	2	3	1	hsa-miR-4532 hsa-miR-150-5p hsa-miR-29a-3p	hsa-miR-183-5p
NUP205	2	2	0	hsa-miR-93-5p hsa-miR-92a-3p
ZNF280B	2	2	0	hsa-let-7d-5p hsa-miR-93-5p
TRAP1	2	2	0	hsa-miR-92a-3p hsa-miR-331-3p
RNF103	2	2	0	hsa-miR-21-5p hsa-miR-92a-3p
HIP1	2	2	0	hsa-miR-150-5p hsa-miR-93-5p
POLR2A	2	2	0	hsa-miR-93-5p hsa-miR-34a-5p
ARL6IP1	2	3	1	hsa-miR-6875-5p hsa-miR-423-5p hsa-miR-130a-3p	hsa-miR-16-2-3p
RALY	2	2	0	hsa-miR-5581-5p hsa-miR-34a-5p
CASZ1	2	2	0	hsa-miR-423-5p hsa-miR-7975
POGZ	2	3	1	hsa-miR-130a-3p hsa-miR-92a-3p hsa-miR-34a-5p	hsa-miR-641
SERF2	2	2	0	hsa-miR-150-5p hsa-miR-93-5p
AK4	2	2	0	hsa-let-7d-5p hsa-let-7g-5p
PLS1	2	2	0	hsa-miR-93-5p hsa-miR-142-5p
MEIS3P1	2	2	0	hsa-let-7d-5p hsa-let-7g-5p
MTMR6	2	2	0	hsa-miR-548ax hsa-miR-548j-5p
AP5Z1	2	2	0	hsa-miR-15a-5p hsa-miR-92a-3p
ALG14	2	2	0	hsa-miR-6717-5p hsa-miR-92a-3p
SLC6A8	2	2	0	hsa-miR-92a-3p hsa-miR-381-3p
VDAC2	2	2	0	hsa-miR-92a-3p hsa-miR-548j-5p
ZNF629	2	2	0	hsa-miR-92a-3p hsa-miR-331-3p
VHL	2	3	1	hsa-miR-5581-5p hsa-miR-29a-3p hsa-miR-21-5p	hsa-miR-3065-3p
ZBTB43	2	2	0	hsa-miR-142-5p hsa-miR-548j-5p
RAD23B	2	3	1	hsa-miR-15a-5p hsa-miR-493-5p hsa-miR-92a-3p	hsa-let-7g-3p
TBC1D13	2	3	1	hsa-miR-181b-5p hsa-miR-185-5p hsa-miR-548j-5p	hsa-miR-203a-5p
PA2G4	2	2	0	hsa-miR-423-5p hsa-miR-92a-3p
NUP210	2	2	0	hsa-miR-370-3p hsa-miR-92a-3p
ACVR1B	2	2	0	hsa-miR-15a-5p hsa-miR-93-5p
CDC5L	2	2	0	hsa-miR-92a-3p hsa-miR-34a-5p
USP13	2	2	0	hsa-miR-130a-3p hsa-miR-92a-3p
TUBB4B	2	2	0	hsa-miR-92a-3p hsa-miR-331-3p
ROBO1	2	2	0	hsa-miR-29a-3p hsa-miR-142-5p
GNB4	2	2	0	hsa-miR-93-5p hsa-miR-21-5p
AIDA	2	2	0	hsa-miR-140-5p hsa-miR-92a-3p
PPWD1	2	2	0	hsa-miR-142-5p hsa-miR-548ax
KCNK3	2	2	0	hsa-miR-150-5p hsa-miR-423-5p
PRKCA	2	2	0	hsa-miR-150-5p hsa-miR-92a-3p
G6PC	2	2	0	hsa-miR-130a-3p hsa-miR-136-3p
ZNF93	2	2	0	hsa-miR-93-5p hsa-miR-142-5p
ATG14	2	2	0	hsa-miR-15a-5p hsa-miR-93-5p
CRY2	2	3	1	hsa-let-7d-5p hsa-let-7g-5p hsa-miR-93-5p	hsa-miR-33a-5p
ZNF526	2	2	0	hsa-miR-181b-5p hsa-let-7d-5p
OPA3	2	3	1	hsa-let-7d-5p hsa-let-7g-5p hsa-miR-92a-3p	hsa-miR-3620-3p
DIS3L	2	2	0	hsa-miR-150-5p hsa-miR-93-5p
XKR4	2	3	1	hsa-miR-374b-5p hsa-miR-150-5p hsa-miR-374a-5p	hsa-miR-369-3p
GPRIN3	2	2	0	hsa-miR-150-5p hsa-miR-93-5p
LYRM2	2	2	0	hsa-miR-140-5p hsa-miR-548j-5p
KIAA1191	2	2	0	hsa-miR-130a-3p hsa-miR-93-5p
AKR7A2	2	3	1	hsa-miR-93-5p hsa-miR-143-3p hsa-miR-34a-5p	hsa-miR-450b-5p
NFAT5	2	3	1	hsa-miR-93-5p hsa-miR-374a-5p hsa-miR-21-5p	hsa-miR-6507-3p
MTRF1L	2	2	0	hsa-miR-223-3p hsa-miR-423-5p
DNAAF3	2	2	0	hsa-miR-150-5p hsa-miR-34a-5p
ANKH	2	2	0	hsa-miR-93-5p hsa-miR-92a-3p
TRAM1	2	2	0	hsa-miR-15a-5p hsa-miR-93-5p
ZNF35	2	2	0	hsa-miR-93-5p hsa-miR-21-5p
MRPL18	2	2	0	hsa-miR-374b-5p hsa-miR-374a-5p
BLCAP	2	2	0	hsa-miR-130a-3p hsa-miR-370-3p
HSP90AB1	2	2	0	hsa-miR-370-3p hsa-miR-92a-3p
RABGAP1	2	2	0	hsa-miR-21-5p hsa-miR-92a-3p
TPT1	2	2	0	hsa-miR-374b-5p hsa-miR-92a-3p
MALT1	2	2	0	hsa-miR-21-5p hsa-miR-200c-3p
ZNF573	2	3	1	hsa-miR-4532 hsa-miR-150-5p hsa-miR-143-3p	hsa-miR-26a-1-3p
BACH2	2	4	2	hsa-miR-374b-5p hsa-miR-6076 hsa-miR-374a-5p hsa-miR-142-5p	hsa-let-7g-3p hsa-miR-369-3p
SPTLC2	2	3	1	hsa-miR-93-5p hsa-miR-143-3p hsa-miR-142-5p	hsa-miR-6507-3p
RABGAP1L	2	2	0	hsa-miR-150-5p hsa-miR-93-5p
ZDHHC15	2	2	0	hsa-miR-181b-5p hsa-miR-493-5p
UNK	2	2	0	hsa-miR-423-5p hsa-miR-93-5p
SEMA4C	2	2	0	hsa-let-7d-5p hsa-let-7g-5p
PLA2G4F	2	2	0	hsa-miR-92a-3p hsa-miR-331-3p
TBL3	2	2	0	hsa-miR-150-5p hsa-miR-34a-5p
GLI3	2	2	0	hsa-miR-93-5p hsa-miR-200c-3p
THRAP3	2	2	0	hsa-miR-15a-5p hsa-miR-548j-5p
PABPC1	2	2	0	hsa-miR-423-5p hsa-miR-200c-3p
DDX17	2	2	0	hsa-miR-92a-3p hsa-miR-331-3p
CTPS1	2	2	0	hsa-let-7d-5p hsa-let-7g-5p
SFMBT2	2	2	0	hsa-miR-185-5p hsa-miR-370-3p
ZBED1	2	2	0	hsa-miR-150-5p hsa-miR-93-5p
MAP2K4	2	2	0	hsa-miR-92a-3p hsa-miR-548j-5p
GABPB1	2	3	1	hsa-let-7d-5p hsa-let-7g-5p hsa-miR-93-5p	hsa-miR-6819-3p
UBXN2A	2	2	0	hsa-miR-93-5p hsa-miR-142-5p
RND3	2	2	0	hsa-miR-93-5p hsa-miR-200c-3p
JAZF1	2	2	0	hsa-miR-200c-3p hsa-miR-548ax
RBM38	2	2	0	hsa-miR-6875-5p hsa-miR-185-5p
FAM71F2	2	3	1	hsa-miR-29a-3p hsa-miR-143-3p hsa-miR-142-5p	hsa-miR-6507-3p
RAI1	2	3	1	hsa-miR-4532 hsa-miR-150-5p hsa-miR-374a-5p	hsa-miR-5187-3p
ZNF454	2	2	0	hsa-miR-150-5p hsa-miR-93-5p
FHOD1	2	2	0	hsa-miR-423-5p hsa-miR-92a-3p
PARP16	2	2	0	hsa-let-7d-5p hsa-let-7g-5p
TGM2	2	2	0	hsa-miR-127-3p hsa-miR-34a-5p
PPAN	2	2	0	hsa-miR-93-5p hsa-miR-92a-3p
APOLD1	2	2	0	hsa-miR-21-5p hsa-miR-92a-3p
RALGAPB	2	3	1	hsa-miR-6076 hsa-miR-15a-5p hsa-let-7d-5p	hsa-miR-607
DHTKD1	2	2	0	hsa-miR-150-5p hsa-miR-92a-3p
VAV2	2	2	0	hsa-miR-15a-5p hsa-miR-331-3p
FUS	2	2	0	hsa-miR-181b-5p hsa-miR-331-3p
CHEK1	2	2	0	hsa-miR-15a-5p hsa-miR-92a-3p
NCDN	2	2	0	hsa-miR-92a-3p hsa-miR-331-3p
MYLK3	2	2	0	hsa-miR-150-5p hsa-miR-93-5p
SNX9	2	2	0	hsa-miR-93-5p hsa-miR-92a-3p
ZSWIM6	2	2	0	hsa-miR-374b-5p hsa-miR-374a-5p
HIF1A	2	3	1	hsa-miR-93-5p hsa-miR-21-5p hsa-miR-142-5p	hsa-miR-33a-5p
PHTF2	2	2	0	hsa-miR-93-5p hsa-miR-92a-3p
MON1B	2	2	0	hsa-miR-150-5p hsa-miR-4454
GIMAP4	2	3	1	hsa-miR-374b-5p hsa-miR-374a-5p hsa-miR-548j-5p	hsa-miR-369-3p
DLX6	2	2	0	hsa-miR-185-5p hsa-miR-92a-3p
DISC1	2	2	0	hsa-let-7d-5p hsa-let-7g-5p
H1FX	2	2	0	hsa-miR-92a-3p hsa-miR-34a-5p
WNT5A	2	3	1	hsa-miR-374a-5p hsa-miR-21-5p hsa-miR-92a-3p	hsa-miR-5187-3p
RIOK3	2	2	0	hsa-miR-140-5p hsa-miR-29a-3p
ZBTB38	2	2	0	hsa-miR-21-5p hsa-miR-548j-5p
FKTN	2	2	0	hsa-miR-4532 hsa-miR-130a-3p
ARHGAP1	2	3	1	hsa-miR-130a-3p hsa-miR-93-5p hsa-miR-34a-5p	hsa-miR-450b-5p
MUC1	2	2	0	hsa-miR-29a-3p hsa-miR-21-5p
MPG	2	2	0	hsa-miR-93-5p hsa-miR-92a-3p
HSPE1-MOB4	2	2	0	hsa-miR-4532 hsa-miR-15a-5p
GABARAPL2	2	2	0	hsa-miR-374a-5p hsa-miR-92a-3p
FKBP8	2	2	0	hsa-miR-92a-3p hsa-miR-34a-5p
TMEM241	2	3	1	hsa-miR-374b-5p hsa-miR-374a-5p hsa-miR-548j-5p	hsa-miR-369-3p
PDE4D	2	2	0	hsa-miR-15a-5p hsa-miR-142-5p
BHMT2	2	2	0	hsa-miR-150-5p hsa-miR-93-5p
UBAP2L	2	2	0	hsa-miR-93-5p hsa-miR-92a-3p
UBOX5	2	2	0	hsa-miR-150-5p hsa-miR-93-5p
UBFD1	2	2	0	hsa-miR-423-5p hsa-miR-93-5p
TIMM50	2	2	0	hsa-miR-150-5p hsa-miR-130a-3p
KIAA1586	2	2	0	hsa-miR-92a-3p hsa-miR-548j-5p
RNPS1	2	2	0	hsa-miR-15a-5p hsa-miR-92a-3p
TTLL7	2	2	0	hsa-miR-92a-3p hsa-miR-136-3p
PPIE	2	2	0	hsa-miR-140-5p hsa-miR-150-5p
CNKSR2	2	2	0	hsa-miR-140-5p hsa-miR-381-3p
SEM1	2	2	0	hsa-miR-142-5p hsa-miR-548j-5p
MIA3	2	2	0	hsa-miR-7975 hsa-miR-92a-3p
ARPC2	2	2	0	hsa-miR-93-5p hsa-miR-92a-3p
CD44	2	2	0	hsa-miR-143-3p hsa-miR-34a-5p
FYCO1	2	2	0	hsa-miR-93-5p hsa-miR-92a-3p
CHAC1	2	2	0	hsa-miR-15a-5p hsa-miR-142-5p
SLC7A5	2	4	2	hsa-miR-6875-5p hsa-miR-223-3p hsa-miR-126-3p hsa-miR-15a-5p	hsa-miR-3065-3p hsa-miR-33a-5p
SLC22A23	2	2	0	hsa-miR-93-5p hsa-miR-142-5p
METAP1	2	2	0	hsa-miR-143-3p hsa-miR-34a-5p
STAU1	2	2	0	hsa-miR-374b-5p hsa-miR-374a-5p
SERPINB9	2	2	0	hsa-miR-127-3p hsa-miR-29a-3p
HIST1H4C	2	2	0	hsa-miR-92a-3p hsa-miR-34a-5p
BAG3	2	2	0	hsa-miR-143-3p hsa-miR-34a-5p
TLK1	2	2	0	hsa-miR-5581-5p hsa-miR-15a-5p
CDC20	2	2	0	hsa-miR-92a-3p hsa-miR-34a-5p
TRIM59	2	2	0	hsa-miR-21-5p hsa-miR-142-5p
PRKCD	2	4	2	hsa-miR-181b-5p hsa-miR-374b-5p hsa-miR-15a-5p hsa-miR-374a-5p	hsa-miR-26a-1-3p hsa-miR-369-3p
RAB5B	2	4	2	hsa-miR-130a-3p hsa-miR-93-5p hsa-miR-185-5p hsa-miR-374a-5p	hsa-miR-183-5p hsa-miR-6800-3p
FAM103A1	2	2	0	hsa-miR-15a-5p hsa-miR-185-5p
SHANK3	2	2	0	hsa-miR-423-5p hsa-miR-34a-5p
HAND1	2	2	0	hsa-let-7d-5p hsa-let-7g-5p
NDRG1	2	2	0	hsa-miR-423-5p hsa-miR-34a-5p
ACBD5	2	3	1	hsa-miR-130a-3p hsa-miR-93-5p hsa-miR-21-5p	hsa-miR-16-2-3p
RHOU	2	2	0	hsa-miR-374b-5p hsa-miR-126-3p
TGFBR3L	2	2	0	hsa-miR-6875-5p hsa-miR-185-5p
ATP5J	2	2	0	hsa-miR-92a-3p hsa-miR-331-3p
RABL2A	2	2	0	hsa-let-7d-5p hsa-let-7g-5p
ANKRD13C	2	2	0	hsa-miR-93-5p hsa-miR-374a-5p
TAF13	2	2	0	hsa-miR-15a-5p hsa-miR-142-5p
TRIM37	2	3	1	hsa-miR-130a-3p hsa-miR-93-5p hsa-miR-548j-5p	hsa-miR-183-5p
NMNAT2	2	2	0	hsa-miR-6717-5p hsa-miR-223-3p
INCENP	2	3	1	hsa-miR-181b-5p hsa-miR-185-5p hsa-miR-92a-3p	hsa-let-7g-3p
TJAP1	2	2	0	hsa-miR-200c-3p hsa-miR-331-3p
FBXL18	2	2	0	hsa-miR-6717-5p hsa-miR-15a-5p
RNASEL	2	2	0	hsa-miR-29a-3p hsa-miR-15a-5p
PXK	2	2	0	hsa-miR-130a-3p hsa-miR-93-5p
FXYD5	2	2	0	hsa-miR-150-5p hsa-miR-93-5p
XPO6	2	2	0	hsa-miR-181b-5p hsa-miR-185-5p
TP53BP2	2	2	0	hsa-miR-21-5p hsa-miR-34a-5p
SLC25A12	2	2	0	hsa-miR-15a-5p hsa-miR-493-5p
UBB	2	2	0	hsa-miR-181b-5p hsa-miR-130a-3p
RAB11FIP2	2	2	0	hsa-miR-15a-5p hsa-miR-21-5p
HS3ST1	2	2	0	hsa-miR-150-5p hsa-miR-93-5p
KIF5B	2	3	1	hsa-miR-15a-5p hsa-miR-92a-3p hsa-miR-34a-5p	hsa-miR-641
IL6R	2	3	1	hsa-let-7d-5p hsa-let-7g-5p hsa-miR-34a-5p	hsa-miR-126-5p
NIPA1	2	2	0	hsa-miR-130a-3p hsa-miR-93-5p
HASPIN	2	2	0	hsa-let-7d-5p hsa-let-7g-5p
SNX2	2	2	0	hsa-miR-150-5p hsa-miR-143-3p
DCAF16	2	2	0	hsa-miR-320e hsa-miR-92a-3p
SPIB	2	2	0	hsa-miR-150-5p hsa-miR-93-5p
ESYT2	2	2	0	hsa-miR-21-5p hsa-miR-34a-5p
FAM189B	2	2	0	hsa-miR-423-5p hsa-miR-92a-3p
NKAP	2	2	0	hsa-miR-130a-3p hsa-miR-92a-3p
TRAF3IP1	2	2	0	hsa-miR-320e hsa-miR-92a-3p
LRRC57	2	2	0	hsa-miR-15a-5p hsa-miR-21-5p
PRICKLE2	2	2	0	hsa-miR-15a-5p hsa-miR-21-5p
AKAP8	2	2	0	hsa-let-7d-5p hsa-let-7g-5p
LRRFIP1	2	2	0	hsa-miR-21-5p hsa-miR-34a-5p
ZIC5	2	3	1	hsa-miR-130a-3p hsa-miR-93-5p hsa-miR-92a-3p	hsa-miR-486-5p
MARS	2	2	0	hsa-miR-185-5p hsa-miR-92a-3p
XPNPEP3	2	2	0	hsa-miR-181b-5p hsa-miR-150-5p
ZNF12	2	2	0	hsa-miR-130a-3p hsa-miR-93-5p
RAB14	2	2	0	hsa-miR-130a-3p hsa-miR-548ax
RABEP1	2	2	0	hsa-miR-6076 hsa-miR-93-5p
ASB1	2	2	0	hsa-miR-181b-5p hsa-miR-93-5p
HIF1AN	2	2	0	hsa-miR-150-5p hsa-miR-93-5p
DPYSL2	2	2	0	hsa-miR-130a-3p hsa-miR-93-5p
ACYP1	2	2	0	hsa-miR-181b-5p hsa-miR-374a-5p
NCOA1	2	2	0	hsa-let-7d-5p hsa-miR-34a-5p
MYLK	2	2	0	hsa-miR-200c-3p hsa-miR-136-3p
OTUD1	2	2	0	hsa-miR-181b-5p hsa-miR-21-5p
RGMB	2	2	0	hsa-miR-93-5p hsa-miR-142-5p
BRD7	2	2	0	hsa-miR-200c-3p hsa-miR-381-3p
SMURF1	2	2	0	hsa-miR-140-5p hsa-miR-15a-5p
GTF3C1	2	2	0	hsa-miR-92a-3p hsa-miR-34a-5p
SOWAHC	2	3	1	hsa-miR-15a-5p hsa-miR-93-5p hsa-miR-21-5p	hsa-miR-26a-1-3p
NR4A1	2	2	0	hsa-let-7d-5p hsa-miR-93-5p
BCLAF1	2	2	0	hsa-miR-423-5p hsa-miR-34a-5p
ACSL1	2	2	0	hsa-miR-374a-5p hsa-miR-34a-5p
MYO19	2	2	0	hsa-miR-93-5p hsa-miR-92a-3p
CDC23	2	2	0	hsa-miR-29a-3p hsa-miR-34a-5p
PNRC2	2	2	0	hsa-miR-181b-5p hsa-miR-15a-5p
USP28	2	3	1	hsa-miR-93-5p hsa-miR-493-5p hsa-miR-92a-3p	hsa-let-7g-3p
GAK	2	2	0	hsa-miR-93-5p hsa-miR-92a-3p
GPRIN1	2	2	0	hsa-miR-4532 hsa-miR-423-5p
SLC26A2	2	2	0	hsa-miR-4532 hsa-miR-21-5p
MET	2	2	0	hsa-miR-130a-3p hsa-miR-34a-5p
ZNF449	2	2	0	hsa-miR-181b-5p hsa-miR-15a-5p
TET1	2	2	0	hsa-miR-29a-3p hsa-miR-21-5p
KLB	2	2	0	hsa-miR-93-5p hsa-miR-34a-5p
DNAJC27	2	2	0	hsa-miR-93-5p hsa-miR-92a-3p
COX1	2	2	0	hsa-miR-423-5p hsa-miR-92a-3p
NTHL1	2	2	0	hsa-miR-93-5p hsa-miR-92a-3p
MAST3	2	2	0	hsa-miR-92a-3p hsa-miR-34a-5p
ZNF746	2	2	0	hsa-let-7d-5p hsa-miR-320e
FMN1	2	2	0	hsa-miR-92a-3p hsa-miR-136-3p
PTK7	2	2	0	hsa-miR-185-5p hsa-miR-92a-3p
SUCLG2	2	2	0	hsa-miR-5581-5p hsa-miR-92a-3p
RPL9	2	2	0	hsa-miR-93-5p hsa-miR-92a-3p
ANAPC5	2	2	0	hsa-miR-93-5p hsa-miR-34a-5p
PDCD6IP	2	2	0	hsa-miR-15a-5p hsa-miR-92a-3p
TSG101	2	3	1	hsa-miR-181b-5p hsa-miR-93-5p hsa-miR-331-3p	hsa-miR-33a-5p
BTN3A2	2	2	0	hsa-miR-150-5p hsa-miR-93-5p
UBE2D2	2	2	0	hsa-miR-130a-3p hsa-miR-548j-5p
NUP98	2	2	0	hsa-miR-93-5p hsa-miR-34a-5p
KIF1BP	2	2	0	hsa-miR-93-5p hsa-miR-92a-3p
SACM1L	2	2	0	hsa-miR-21-5p hsa-miR-92a-3p
RAPGEF6	2	2	0	hsa-miR-150-5p hsa-miR-21-5p
SDHD	2	3	1	hsa-miR-374b-5p hsa-miR-374a-5p hsa-miR-7975	hsa-miR-369-3p
CPA4	2	2	0	hsa-let-7d-5p hsa-let-7g-5p
CCR6	2	3	1	hsa-miR-150-5p hsa-miR-130a-3p hsa-miR-143-3p	hsa-miR-183-5p
ABHD2	2	4	2	hsa-miR-150-5p hsa-miR-15a-5p hsa-miR-93-5p hsa-miR-92a-3p	hsa-miR-26a-1-3p hsa-miR-33a-5p
EVI5L	2	2	0	hsa-miR-423-5p hsa-miR-34a-5p
EN1	2	2	0	hsa-miR-423-5p hsa-miR-381-3p
BCAT1	2	2	0	hsa-miR-21-5p hsa-miR-92a-3p
XPOT	2	2	0	hsa-miR-150-5p hsa-miR-92a-3p
SMARCA4	2	2	0	hsa-miR-21-5p hsa-miR-34a-5p
MAP3K4	2	2	0	hsa-miR-93-5p hsa-miR-92a-3p
ASGR2	2	2	0	hsa-miR-15a-5p hsa-miR-92a-3p
FAM105A	2	2	0	hsa-let-7d-5p hsa-let-7g-5p
LRRC20	2	2	0	hsa-let-7d-5p hsa-let-7g-5p
PRNP	2	2	0	hsa-miR-130a-3p hsa-miR-93-5p
DIDO1	2	2	0	hsa-miR-181b-5p hsa-miR-92a-3p
SOCS4	2	2	0	hsa-miR-21-5p hsa-miR-34a-5p
LEPROT	2	3	1	hsa-miR-93-5p hsa-miR-142-5p hsa-miR-548j-5p	hsa-miR-126-5p
PLEKHM3	2	2	0	hsa-miR-150-5p hsa-miR-143-3p
HACE1	2	2	0	hsa-miR-15a-5p hsa-miR-185-5p
CDC37	2	2	0	hsa-miR-185-5p hsa-miR-92a-3p
FGF2	2	3	1	hsa-miR-140-5p hsa-miR-15a-5p hsa-miR-92a-3p	hsa-miR-607
CRX	2	2	0	hsa-let-7d-5p hsa-let-7g-5p
RBM23	2	3	1	hsa-miR-130a-3p hsa-miR-93-5p hsa-miR-493-5p	hsa-let-7g-3p
SPATS2L	2	2	0	hsa-miR-21-5p hsa-miR-92a-3p
TPM1	2	2	0	hsa-miR-21-5p hsa-miR-34a-5p
AFF4	2	3	1	hsa-miR-181b-5p hsa-miR-374b-5p hsa-miR-15a-5p	hsa-miR-126-5p
CASTOR2	2	2	0	hsa-let-7d-5p hsa-let-7g-5p
TUBB3	2	2	0	hsa-miR-200c-3p hsa-miR-92a-3p
GHITM	2	2	0	hsa-miR-374b-5p hsa-miR-92a-3p
APEX1	2	2	0	hsa-miR-423-5p hsa-miR-185-5p
PROSER1	2	2	0	hsa-miR-21-5p hsa-miR-34a-5p
CPOX	2	2	0	hsa-miR-181b-5p hsa-miR-93-5p
NOTCH2	2	3	1	hsa-miR-15a-5p hsa-miR-92a-3p hsa-miR-34a-5p	hsa-miR-183-5p
CUL5	2	2	0	hsa-miR-181b-5p hsa-miR-92a-3p
RBM12	2	2	0	hsa-let-7d-5p hsa-miR-34a-5p
ZNF257	2	2	0	hsa-miR-150-5p hsa-miR-4454
ACTR3B	2	2	0	hsa-miR-127-3p hsa-miR-15a-5p
MARCH5	2	2	0	hsa-miR-6076 hsa-miR-34a-5p
ZNF367	2	2	0	hsa-miR-15a-5p hsa-miR-21-5p
RAP1B	2	3	1	hsa-miR-181b-5p hsa-miR-374b-5p hsa-miR-374a-5p	hsa-miR-369-3p
IRAK1BP1	2	2	0	hsa-miR-181b-5p hsa-miR-15a-5p
EIF2S1	2	2	0	hsa-miR-93-5p hsa-miR-21-5p
KDM3B	2	2	0	hsa-miR-93-5p hsa-miR-92a-3p
MIXL1	2	2	0	hsa-miR-150-5p hsa-miR-93-5p
MSN	2	2	0	hsa-miR-6875-5p hsa-miR-200c-3p
UBE4A	2	2	0	hsa-miR-15a-5p hsa-miR-374a-5p
CASD1	2	2	0	hsa-miR-140-5p hsa-miR-92a-3p
ZNF286A	2	2	0	hsa-miR-29a-3p hsa-miR-331-3p
OLR1	2	3	1	hsa-miR-423-5p hsa-miR-21-5p hsa-miR-493-5p	hsa-let-7g-3p
EFTUD2	2	2	0	hsa-miR-15a-5p hsa-miR-92a-3p
VAV3	2	2	0	hsa-miR-4532 hsa-miR-34a-5p
CDADC1	2	2	0	hsa-miR-130a-3p hsa-miR-15a-5p
TXK	2	2	0	hsa-miR-150-5p hsa-miR-93-5p
CCSAP	2	2	0	hsa-miR-92a-3p hsa-miR-142-5p
SCAMP5	2	2	0	hsa-miR-15a-5p hsa-miR-93-5p
C1orf50	2	2	0	hsa-miR-93-5p hsa-miR-143-3p
LAPTM4A	2	2	0	hsa-miR-93-5p hsa-miR-142-5p
HK2	2	2	0	hsa-miR-181b-5p hsa-miR-143-3p
AMER1	2	2	0	hsa-miR-29a-3p hsa-miR-15a-5p
USP32	2	2	0	hsa-miR-130a-3p hsa-miR-93-5p
PFKFB2	2	2	0	hsa-miR-93-5p hsa-miR-21-5p
ZNF487	2	2	0	hsa-miR-181b-5p hsa-miR-331-3p
SNX17	2	2	0	hsa-let-7d-5p hsa-let-7g-5p
ARAP2	2	2	0	hsa-miR-93-5p hsa-miR-381-3p
CDK19	2	2	0	hsa-miR-130a-3p hsa-miR-21-5p
GPI	2	2	0	hsa-miR-34a-5p hsa-miR-331-3p
ZNFX1	2	2	0	hsa-miR-93-5p hsa-miR-142-5p
TCF4	2	2	0	hsa-miR-126-3p hsa-miR-93-5p
CASP14	2	2	0	hsa-miR-185-5p hsa-miR-34a-5p
TAOK2	2	2	0	hsa-miR-92a-3p hsa-miR-331-3p
RABL2B	2	2	0	hsa-let-7d-5p hsa-let-7g-5p
M6PR	2	2	0	hsa-miR-93-5p hsa-miR-200c-3p
DPP9	2	2	0	hsa-miR-150-5p hsa-miR-93-5p
ARPC3	2	2	0	hsa-miR-6875-5p hsa-miR-200c-3p
KMT5A	2	2	0	hsa-miR-423-5p hsa-miR-127-3p
TKT	2	2	0	hsa-miR-92a-3p hsa-miR-331-3p
DUSP10	2	2	0	hsa-miR-21-5p hsa-miR-92a-3p
TRPV2	2	3	1	hsa-miR-223-3p hsa-miR-150-5p hsa-miR-34a-5p	hsa-miR-6819-3p
TOMM40L	2	2	0	hsa-let-7d-5p hsa-let-7g-5p
ATXN7	2	2	0	hsa-miR-181b-5p hsa-miR-92a-3p
PDHB	2	2	0	hsa-miR-150-5p hsa-miR-93-5p
ZER1	2	3	1	hsa-miR-374b-5p hsa-miR-374a-5p hsa-miR-331-3p	hsa-miR-369-3p
MFF	2	2	0	hsa-miR-130a-3p hsa-miR-92a-3p
EMILIN2	2	2	0	hsa-let-7d-5p hsa-let-7g-5p
SAMD4B	2	2	0	hsa-miR-93-5p hsa-miR-185-5p
RBMX	2	2	0	hsa-miR-181b-5p hsa-miR-126-3p
SLC31A1	2	3	1	hsa-miR-130a-3p hsa-miR-185-5p hsa-miR-21-5p	hsa-miR-183-5p
TRMO	2	2	0	hsa-let-7d-5p hsa-let-7g-5p
ZNF136	2	2	0	hsa-miR-181b-5p hsa-miR-381-3p
TACC1	2	3	1	hsa-miR-374b-5p hsa-miR-374a-5p hsa-miR-92a-3p	hsa-miR-369-3p
NCAPG2	2	2	0	hsa-miR-6076 hsa-miR-92a-3p
SLC33A1	2	2	0	hsa-miR-150-5p hsa-miR-92a-3p
MOB4	2	2	0	hsa-miR-4532 hsa-miR-15a-5p
RAB3GAP2	2	2	0	hsa-miR-136-3p hsa-miR-34a-5p
MRE11	2	2	0	hsa-miR-185-5p hsa-miR-34a-5p
PARD3	2	2	0	hsa-miR-150-5p hsa-miR-93-5p
CAND1	2	2	0	hsa-miR-29a-3p hsa-miR-136-3p
SLC4A7	2	2	0	hsa-miR-93-5p hsa-miR-34a-5p
TCF7L2	2	3	1	hsa-miR-130a-3p hsa-miR-93-5p hsa-miR-200c-3p	hsa-miR-26a-1-3p
ZFP14	2	2	0	hsa-miR-150-5p hsa-miR-7975
PLRG1	2	2	0	hsa-miR-15a-5p hsa-miR-93-5p
SCARB1	2	3	1	hsa-miR-223-3p hsa-miR-185-5p hsa-miR-92a-3p	hsa-miR-450b-5p
RBM26	2	2	0	hsa-miR-374a-5p hsa-miR-34a-5p
CA8	2	3	1	hsa-miR-374b-5p hsa-miR-15a-5p hsa-miR-374a-5p	hsa-miR-369-3p
NUCKS1	2	4	2	hsa-miR-15a-5p hsa-miR-370-3p hsa-miR-92a-3p hsa-miR-34a-5p	hsa-miR-16-2-3p hsa-miR-3065-3p
MAPK9	2	2	0	hsa-miR-93-5p hsa-miR-92a-3p
U2AF2	2	2	0	hsa-miR-423-5p hsa-miR-92a-3p
CHUK	2	2	0	hsa-miR-223-3p hsa-miR-15a-5p
MAP3K8	2	2	0	hsa-miR-374b-5p hsa-miR-370-3p
EIF5AL1	2	2	0	hsa-miR-423-5p hsa-miR-185-5p
PPARD	2	2	0	hsa-miR-92a-3p hsa-miR-331-3p
TNFRSF21	2	2	0	hsa-miR-93-5p hsa-miR-34a-5p
FICD	2	2	0	hsa-miR-93-5p hsa-miR-34a-5p
AGMAT	2	3	1	hsa-miR-150-5p hsa-miR-93-5p hsa-miR-92a-3p	hsa-miR-16-2-3p
OTUD3	2	2	0	hsa-miR-130a-3p hsa-miR-92a-3p
RPS8	2	2	0	hsa-miR-181b-5p hsa-miR-92a-3p
MAPKAPK5	2	2	0	hsa-miR-130a-3p hsa-miR-93-5p
CDKAL1	2	2	0	hsa-let-7d-5p hsa-let-7g-5p
MYO5C	2	2	0	hsa-miR-6717-5p hsa-miR-92a-3p
HMGB3	2	2	0	hsa-miR-93-5p hsa-miR-21-5p
PKD1	2	3	1	hsa-miR-185-5p hsa-miR-200c-3p hsa-miR-548j-5p	hsa-miR-3620-3p
STX3	2	3	1	hsa-let-7d-5p hsa-let-7g-5p hsa-miR-92a-3p	hsa-miR-3065-3p
FKBP4	2	2	0	hsa-miR-423-5p hsa-miR-92a-3p
HIST1H2AB	2	2	0	hsa-miR-92a-3p hsa-miR-34a-5p
ABCB1	2	2	0	hsa-miR-223-3p hsa-miR-21-5p
GNPTAB	2	2	0	hsa-miR-130a-3p hsa-miR-93-5p
ZNF786	2	2	0	hsa-miR-150-5p hsa-miR-93-5p
PER3	2	2	0	hsa-miR-320e hsa-miR-21-5p
DOT1L	2	2	0	hsa-miR-29a-3p hsa-miR-92a-3p
ARHGAP32	2	3	1	hsa-miR-423-5p hsa-miR-15a-5p hsa-miR-93-5p	hsa-miR-183-5p
CCDC30	2	2	0	hsa-miR-150-5p hsa-miR-93-5p
CHEK2	2	2	0	hsa-miR-130a-3p hsa-miR-548j-5p
PEG10	2	4	2	hsa-let-7d-5p hsa-let-7g-5p hsa-miR-34a-5p hsa-miR-548j-5p	hsa-miR-607 hsa-miR-6819-3p
RFXAP	2	2	0	hsa-miR-130a-3p hsa-miR-93-5p
RNH1	2	2	0	hsa-miR-15a-5p hsa-miR-92a-3p
PTPRD	2	2	0	hsa-miR-15a-5p hsa-miR-200c-3p
FGD6	2	2	0	hsa-miR-150-5p hsa-miR-143-3p
MLXIP	2	3	1	hsa-miR-5581-5p hsa-miR-15a-5p hsa-miR-93-5p	hsa-miR-3065-3p
HIPK1	2	2	0	hsa-miR-92a-3p hsa-miR-548ax
CEP104	2	2	0	hsa-miR-150-5p hsa-miR-93-5p
DCP1A	2	2	0	hsa-miR-4532 hsa-miR-21-5p
LAMTOR3	2	2	0	hsa-miR-374b-5p hsa-miR-374a-5p
PPM1H	2	2	0	hsa-miR-93-5p hsa-miR-200c-3p
RHD	2	2	0	hsa-let-7d-5p hsa-let-7g-5p
NSUN4	2	2	0	hsa-miR-150-5p hsa-miR-370-3p
GOLGA1	2	2	0	hsa-miR-181b-5p hsa-miR-93-5p
XKR9	2	3	1	hsa-miR-374b-5p hsa-miR-374a-5p hsa-miR-548j-5p	hsa-miR-369-3p
KMT2B	2	2	0	hsa-miR-423-5p hsa-miR-93-5p
HIST1H2AH	2	3	1	hsa-miR-5581-5p hsa-miR-92a-3p hsa-miR-34a-5p	hsa-miR-641
KHDRBS1	2	2	0	hsa-miR-92a-3p hsa-miR-34a-5p
IPO9	2	2	0	hsa-let-7d-5p hsa-let-7g-5p
AR	2	3	1	hsa-miR-185-5p hsa-miR-34a-5p hsa-miR-381-3p	hsa-miR-16-2-3p
ZFYVE16	2	2	0	hsa-miR-21-5p hsa-miR-92a-3p
PBLD	2	2	0	hsa-miR-374a-5p hsa-miR-92a-3p
CLEC2D	2	2	0	hsa-miR-15a-5p hsa-miR-200c-3p
CSF1	2	2	0	hsa-miR-130a-3p hsa-miR-185-5p
ISCU	2	2	0	hsa-miR-185-5p hsa-miR-21-5p
DDX24	2	2	0	hsa-miR-423-5p hsa-miR-34a-5p
ZNF584	2	2	0	hsa-let-7d-5p hsa-let-7g-5p
ERAP1	2	2	0	hsa-miR-93-5p hsa-miR-92a-3p
THYN1	2	2	0	hsa-let-7d-5p hsa-let-7g-5p
TRAF3IP2	2	2	0	hsa-miR-150-5p hsa-miR-93-5p
DMTF1	2	2	0	hsa-miR-15a-5p hsa-miR-21-5p
LIMD2	2	2	0	hsa-let-7d-5p hsa-let-7g-5p
HNRNPF	2	3	1	hsa-miR-6076 hsa-miR-92a-3p hsa-miR-548ax	hsa-miR-450b-5p
DUSP8	2	4	2	hsa-miR-374b-5p hsa-miR-93-5p hsa-miR-374a-5p hsa-miR-21-5p	hsa-miR-33a-5p hsa-miR-369-3p
PDZD11	2	2	0	hsa-miR-130a-3p hsa-miR-93-5p
FMO4	2	2	0	hsa-let-7d-5p hsa-let-7g-5p
RNF144B	2	2	0	hsa-let-7d-5p hsa-let-7g-5p
SMG7	2	2	0	hsa-miR-93-5p hsa-miR-185-5p
PDXK	2	2	0	hsa-miR-92a-3p hsa-miR-34a-5p
DST	2	2	0	hsa-miR-140-5p hsa-miR-370-3p
YTHDF1	2	3	1	hsa-miR-374b-5p hsa-miR-374a-5p hsa-miR-331-3p	hsa-miR-369-3p
TMEM246	2	2	0	hsa-miR-6076 hsa-miR-34a-5p
ZMYM1	2	2	0	hsa-miR-4532 hsa-miR-93-5p
ZNF383	2	3	1	hsa-miR-374b-5p hsa-miR-374a-5p hsa-miR-92a-3p	hsa-miR-369-3p
BRIX1	2	2	0	hsa-miR-142-5p hsa-miR-548j-5p
MED18	2	2	0	hsa-miR-130a-3p hsa-miR-93-5p
FOXL1	2	2	0	hsa-miR-181b-5p hsa-miR-493-5p
TCOF1	2	2	0	hsa-miR-92a-3p hsa-miR-34a-5p
RBMS2	2	2	0	hsa-miR-92a-3p hsa-miR-548j-5p
SRP54	2	2	0	hsa-miR-6076 hsa-miR-423-5p
SLC25A46	2	2	0	hsa-miR-93-5p hsa-miR-142-5p
PPIL4	2	2	0	hsa-miR-143-3p hsa-miR-381-3p
HNRNPA2B1	2	2	0	hsa-miR-15a-5p hsa-miR-92a-3p
IRAK1	2	2	0	hsa-miR-21-5p hsa-miR-92a-3p
KPNB1	2	2	0	hsa-miR-181b-5p hsa-miR-92a-3p
LITAF	2	2	0	hsa-miR-15a-5p hsa-miR-320e
ZNF878	2	2	0	hsa-miR-150-5p hsa-miR-143-3p
MYBL2	2	2	0	hsa-miR-423-5p hsa-miR-92a-3p
RPL23A	2	2	0	hsa-miR-6875-5p hsa-miR-423-5p
HDAC4	2	2	0	hsa-miR-140-5p hsa-miR-381-3p
FSCN1	2	2	0	hsa-miR-29a-3p hsa-miR-143-3p
YAP1	2	2	0	hsa-miR-15a-5p hsa-miR-548j-5p
KCNC4	2	3	1	hsa-miR-374b-5p hsa-miR-374a-5p hsa-miR-92a-3p	hsa-miR-369-3p
FGFRL1	2	2	0	hsa-miR-140-5p hsa-miR-21-5p
TXNL1	2	2	0	hsa-miR-4532 hsa-miR-320e
ADCY9	2	3	1	hsa-miR-181b-5p hsa-let-7d-5p hsa-miR-331-3p	hsa-miR-607
UGDH	2	2	0	hsa-miR-15a-5p hsa-miR-92a-3p
MEX3A	2	2	0	hsa-miR-423-5p hsa-miR-185-5p
DDX3X	2	4	2	hsa-miR-181b-5p hsa-miR-15a-5p hsa-miR-21-5p hsa-miR-92a-3p	hsa-miR-5187-3p hsa-miR-641
CD276	2	2	0	hsa-miR-29a-3p hsa-miR-92a-3p
ANKRD28	2	2	0	hsa-miR-21-5p hsa-miR-142-5p
PAPD4	2	2	0	hsa-miR-374b-5p hsa-miR-130a-3p
HIST1H2AE	2	2	0	hsa-miR-92a-3p hsa-miR-34a-5p
SNAPIN	2	2	0	hsa-miR-130a-3p hsa-miR-93-5p
LRRC27	2	3	1	hsa-miR-150-5p hsa-miR-5581-5p hsa-miR-92a-3p	hsa-miR-3065-3p
VEZF1	2	3	1	hsa-miR-140-5p hsa-miR-493-5p hsa-miR-381-3p	hsa-let-7g-3p
LARS	2	3	1	hsa-miR-21-5p hsa-miR-92a-3p hsa-miR-331-3p	hsa-miR-183-5p
NTF3	2	2	0	hsa-miR-21-5p hsa-miR-200c-3p
RPS10	2	2	0	hsa-miR-423-5p hsa-miR-92a-3p
PDCD10	2	2	0	hsa-miR-181b-5p hsa-miR-200c-3p
GTF2A1	2	2	0	hsa-miR-21-5p hsa-miR-92a-3p
SUGP1	2	2	0	hsa-miR-93-5p hsa-miR-92a-3p
GAPVD1	2	2	0	hsa-miR-21-5p hsa-miR-34a-5p
EFNB2	2	2	0	hsa-miR-15a-5p hsa-miR-331-3p
CCNG1	2	2	0	hsa-miR-181b-5p hsa-miR-21-5p
XRN1	2	2	0	hsa-miR-92a-3p hsa-miR-34a-5p
TNIP3	2	2	0	hsa-miR-150-5p hsa-miR-93-5p
ABL1	2	2	0	hsa-miR-423-5p hsa-miR-29a-3p
MRPS10	2	4	2	hsa-miR-140-5p hsa-miR-150-5p hsa-miR-93-5p hsa-miR-21-5p	hsa-miR-450b-5p hsa-miR-6819-3p
SLC9A4	2	3	1	hsa-miR-374b-5p hsa-miR-374a-5p hsa-miR-548j-5p	hsa-miR-369-3p
UBE2Q1	2	2	0	hsa-miR-29a-3p hsa-miR-15a-5p
ATG12	2	2	0	hsa-let-7d-5p hsa-let-7g-5p
LATS2	2	3	1	hsa-miR-181b-5p hsa-miR-223-3p hsa-miR-93-5p	hsa-miR-183-5p
KPNA5	2	2	0	hsa-let-7d-5p hsa-let-7g-5p
SOCS6	2	3	1	hsa-miR-374b-5p hsa-miR-374a-5p hsa-miR-21-5p	hsa-miR-183-5p
UBN2	2	3	1	hsa-miR-6875-5p hsa-miR-130a-3p hsa-miR-15a-5p	hsa-miR-641
HECW1	2	2	0	hsa-miR-29a-3p hsa-miR-548ax
RPS6KB1	2	2	0	hsa-miR-15a-5p hsa-miR-200c-3p
CHD9	2	2	0	hsa-miR-181b-5p hsa-miR-93-5p
UBR1	2	2	0	hsa-miR-93-5p hsa-miR-92a-3p
CD2AP	2	3	1	hsa-miR-15a-5p hsa-miR-92a-3p hsa-miR-548ax	hsa-miR-3065-3p
ALMS1	2	2	0	hsa-miR-21-5p hsa-miR-92a-3p
TNFRSF10A	2	3	1	hsa-miR-5581-5p hsa-miR-142-5p hsa-miR-34a-5p	hsa-miR-183-5p
SMAD6	2	2	0	hsa-miR-93-5p hsa-miR-92a-3p
TIGAR	2	2	0	hsa-miR-4532 hsa-miR-34a-5p
ERLIN2	2	2	0	hsa-miR-93-5p hsa-miR-34a-5p
PTGFRN	2	2	0	hsa-miR-93-5p hsa-miR-92a-3p
CLTC	2	2	0	hsa-miR-92a-3p hsa-miR-381-3p
SLC25A24	2	2	0	hsa-miR-374b-5p hsa-miR-374a-5p
B4GALT1	2	2	0	hsa-miR-15a-5p hsa-miR-185-5p
IL13	2	2	0	hsa-let-7d-5p hsa-let-7g-5p
A1CF	2	2	0	hsa-miR-150-5p hsa-miR-93-5p
SLC19A3	2	2	0	hsa-let-7d-5p hsa-let-7g-5p
ZNF148	2	3	1	hsa-miR-374b-5p hsa-miR-93-5p hsa-miR-374a-5p	hsa-miR-369-3p
PRKCB	2	3	1	hsa-miR-93-5p hsa-miR-142-5p hsa-miR-381-3p	hsa-miR-33a-5p
RPS9	2	2	0	hsa-miR-423-5p hsa-miR-331-3p
HIC2	2	2	0	hsa-miR-21-5p hsa-miR-331-3p
OGT	2	2	0	hsa-miR-15a-5p hsa-miR-92a-3p
VPS26A	2	2	0	hsa-miR-93-5p hsa-miR-21-5p
TAX1BP1	2	2	0	hsa-miR-6076 hsa-miR-93-5p
USP3	2	2	0	hsa-miR-15a-5p hsa-miR-93-5p
TMEM30B	2	2	0	hsa-miR-142-5p hsa-miR-548j-5p
BAG4	2	4	2	hsa-miR-15a-5p hsa-miR-200c-3p hsa-miR-370-3p hsa-miR-548ax	hsa-miR-369-3p hsa-miR-183-5p
MTAP	2	2	0	hsa-miR-21-5p hsa-miR-34a-5p
TM7SF3	2	2	0	hsa-miR-140-5p hsa-miR-15a-5p
UQCRB	2	2	0	hsa-miR-130a-3p hsa-miR-21-5p
RAB1B	2	2	0	hsa-miR-6875-5p hsa-miR-185-5p
ALDH5A1	2	2	0	hsa-miR-5581-5p hsa-miR-29a-3p
PER1	2	2	0	hsa-miR-29a-3p hsa-miR-34a-5p
CORO2A	2	2	0	hsa-miR-150-5p hsa-miR-21-5p
GIPC1	2	2	0	hsa-miR-185-5p hsa-miR-370-3p
ZFP37	2	2	0	hsa-miR-374b-5p hsa-miR-374a-5p
RPS14	2	2	0	hsa-miR-92a-3p hsa-miR-331-3p
TRIP10	2	2	0	hsa-miR-93-5p hsa-miR-142-5p
TECPR2	2	2	0	hsa-miR-15a-5p hsa-miR-92a-3p
DUSP5	2	2	0	hsa-miR-181b-5p hsa-miR-92a-3p
PRPF38B	2	2	0	hsa-miR-423-5p hsa-miR-136-3p
DCTN6	2	2	0	hsa-miR-93-5p hsa-miR-143-3p
ITPR1	2	2	0	hsa-miR-15a-5p hsa-miR-92a-3p
RAB15	2	2	0	hsa-miR-6875-5p hsa-miR-15a-5p
NAGK	2	2	0	hsa-miR-93-5p hsa-miR-142-5p
RHBDF2	2	2	0	hsa-let-7d-5p hsa-let-7g-5p
NDUFA5	2	2	0	hsa-miR-6875-5p hsa-miR-92a-3p
RFT1	2	2	0	hsa-miR-6076 hsa-miR-130a-3p
ARL17B	2	2	0	hsa-miR-130a-3p hsa-miR-4454
OSTF1	2	2	0	hsa-miR-7975 hsa-miR-143-3p
CTNND1	2	2	0	hsa-miR-143-3p hsa-miR-331-3p
RBM12B	2	3	1	hsa-let-7d-5p hsa-let-7g-5p hsa-miR-93-5p	hsa-miR-486-5p
TUSC2	2	2	0	hsa-miR-93-5p hsa-miR-92a-3p
SNRNP27	2	2	0	hsa-miR-374b-5p hsa-miR-374a-5p
SKAP2	2	2	0	hsa-miR-15a-5p hsa-miR-143-3p
NBEA	2	2	0	hsa-miR-127-3p hsa-miR-21-5p
IL10RB	2	2	0	hsa-miR-4532 hsa-miR-143-3p
CDC37L1	2	2	0	hsa-miR-15a-5p hsa-miR-93-5p
CLOCK	2	3	1	hsa-miR-93-5p hsa-miR-21-5p hsa-miR-34a-5p	hsa-miR-450b-5p
ZBTB44	2	2	0	hsa-miR-185-5p hsa-miR-143-3p
ZNF512B	2	2	0	hsa-miR-185-5p hsa-miR-331-3p
IGF2BP1	2	3	1	hsa-miR-140-5p hsa-let-7d-5p hsa-let-7g-5p	hsa-miR-4433a-5p
FAM222B	2	2	0	hsa-let-7d-5p hsa-let-7g-5p
RPUSD2	2	2	0	hsa-miR-140-5p hsa-let-7d-5p
RGPD4	2	2	0	hsa-miR-142-5p hsa-miR-548j-5p
GABPA	2	2	0	hsa-miR-15a-5p hsa-miR-92a-3p
ZBTB8OS	2	2	0	hsa-let-7d-5p hsa-let-7g-5p
PEX11B	2	2	0	hsa-let-7d-5p hsa-let-7g-5p
MAP3K7	2	3	1	hsa-miR-15a-5p hsa-miR-143-3p hsa-miR-34a-5p	hsa-miR-607
MICALL1	2	2	0	hsa-miR-423-5p hsa-miR-93-5p
SPC25	2	3	1	hsa-miR-374b-5p hsa-miR-374a-5p hsa-miR-548j-5p	hsa-miR-369-3p
KLRC3	2	3	1	hsa-miR-374b-5p hsa-miR-374a-5p hsa-miR-548j-5p	hsa-miR-369-3p
CYP2C19	2	2	0	hsa-miR-29a-3p hsa-miR-92a-3p
STAT5B	2	2	0	hsa-miR-150-5p hsa-miR-423-5p
ZNF200	2	2	0	hsa-let-7d-5p hsa-let-7g-5p
C15orf40	2	2	0	hsa-miR-150-5p hsa-miR-93-5p
GDF5	2	2	0	hsa-miR-21-5p hsa-miR-34a-5p
ISCA2	2	2	0	hsa-miR-150-5p hsa-miR-93-5p
LMLN	2	2	0	hsa-miR-130a-3p hsa-miR-374a-5p
TMEM160	2	2	0	hsa-miR-185-5p hsa-miR-92a-3p
HPS1	2	2	0	hsa-miR-93-5p hsa-miR-331-3p
CEP72	2	2	0	hsa-miR-150-5p hsa-miR-93-5p
RCAN1	2	2	0	hsa-miR-92a-3p hsa-miR-34a-5p
AQP6	2	2	0	hsa-let-7d-5p hsa-let-7g-5p
MASTL	2	3	1	hsa-miR-150-5p hsa-miR-130a-3p hsa-miR-93-5p	hsa-miR-183-5p
ZNF708	2	2	0	hsa-miR-150-5p hsa-miR-143-3p
PTPRT	2	2	0	hsa-miR-5581-5p hsa-miR-331-3p
PDGFRB	2	2	0	hsa-miR-29a-3p hsa-miR-34a-5p
KANSL2	2	2	0	hsa-miR-92a-3p hsa-miR-34a-5p
POLR2L	2	2	0	hsa-miR-92a-3p hsa-miR-331-3p
ATL3	2	2	0	hsa-miR-93-5p hsa-miR-142-5p
DAZAP1	2	2	0	hsa-miR-185-5p hsa-miR-92a-3p
PLEKHA3	2	2	0	hsa-let-7d-5p hsa-let-7g-5p
C11orf24	2	2	0	hsa-miR-15a-5p hsa-miR-92a-3p
STAC2	2	2	0	hsa-miR-150-5p hsa-miR-93-5p
ZBTB33	2	3	1	hsa-miR-181b-5p hsa-miR-15a-5p hsa-miR-93-5p	hsa-miR-450b-5p
SPIC	2	2	0	hsa-miR-150-5p hsa-miR-142-5p
ZNF665	2	2	0	hsa-miR-150-5p hsa-miR-93-5p
RASA1	2	2	0	hsa-miR-21-5p hsa-miR-92a-3p
SLC38A1	2	4	2	hsa-miR-374b-5p hsa-miR-185-5p hsa-miR-374a-5p hsa-miR-142-5p	hsa-miR-607 hsa-miR-369-3p
KIF27	2	2	0	hsa-let-7d-5p hsa-let-7g-5p
MAP2K7	2	2	0	hsa-let-7d-5p hsa-let-7g-5p
UBR4	2	2	0	hsa-miR-185-5p hsa-miR-34a-5p
ACTG1	2	3	1	hsa-miR-423-5p hsa-miR-34a-5p hsa-miR-331-3p	hsa-miR-6819-3p
SEC61A1	2	2	0	hsa-miR-15a-5p hsa-miR-34a-5p
CARF	2	2	0	hsa-miR-34a-5p hsa-miR-331-3p
ARPP19	2	2	0	hsa-miR-92a-3p hsa-miR-548ax
SGPP1	2	2	0	hsa-miR-92a-3p hsa-miR-34a-5p
UST	2	4	2	hsa-miR-374b-5p hsa-miR-423-5p hsa-miR-374a-5p hsa-miR-34a-5p	hsa-miR-641 hsa-miR-369-3p
AAR2	2	2	0	hsa-miR-423-5p hsa-miR-331-3p
HIP1R	2	2	0	hsa-miR-493-5p hsa-miR-92a-3p
EDRF1	2	2	0	hsa-miR-21-5p hsa-miR-92a-3p
TMEM184A	2	2	0	hsa-miR-185-5p hsa-miR-331-3p
IBTK	2	2	0	hsa-miR-185-5p hsa-miR-92a-3p
DCAF8	2	3	1	hsa-let-7g-5p hsa-miR-93-5p hsa-miR-21-5p	hsa-miR-6507-3p
CHAF1A	2	2	0	hsa-miR-93-5p hsa-miR-92a-3p
TADA2B	2	2	0	hsa-miR-15a-5p hsa-miR-93-5p
TLR3	2	2	0	hsa-miR-21-5p hsa-miR-92a-3p
EIF4G1	2	2	0	hsa-miR-6875-5p hsa-miR-34a-5p
SFT2D3	2	2	0	hsa-miR-7975 hsa-miR-381-3p
RBM28	2	2	0	hsa-miR-6875-5p hsa-miR-92a-3p
SUZ12	2	2	0	hsa-miR-21-5p hsa-miR-200c-3p
SPOPL	2	2	0	hsa-miR-93-5p hsa-miR-493-5p
ATP6V0E1	2	3	1	hsa-miR-130a-3p hsa-miR-93-5p hsa-miR-143-3p	hsa-miR-33a-5p
BBS10	2	2	0	hsa-miR-142-5p hsa-miR-548j-5p
PPP6R2	2	2	0	hsa-miR-93-5p hsa-miR-92a-3p
HNRNPUL1	2	2	0	hsa-miR-423-5p hsa-miR-34a-5p
FAT3	2	2	0	hsa-miR-374b-5p hsa-miR-374a-5p
IER3IP1	2	2	0	hsa-miR-130a-3p hsa-miR-92a-3p
FASTK	2	2	0	hsa-miR-185-5p hsa-miR-331-3p
CRTC3	2	2	0	hsa-miR-93-5p hsa-miR-92a-3p
NAV3	2	2	0	hsa-miR-29a-3p hsa-miR-21-5p
PTP4A1	2	4	2	hsa-miR-29a-3p hsa-miR-93-5p hsa-miR-142-5p hsa-miR-548j-5p	hsa-let-7g-3p hsa-miR-641
DSE	2	2	0	hsa-miR-21-5p hsa-miR-370-3p
CACUL1	2	2	0	hsa-miR-15a-5p hsa-miR-92a-3p
NOTCH3	2	2	0	hsa-miR-150-5p hsa-miR-136-3p
ATG16L1	2	2	0	hsa-miR-93-5p hsa-miR-92a-3p
HAX1	2	2	0	hsa-miR-223-3p hsa-miR-331-3p
VCPKMT	2	2	0	hsa-miR-93-5p hsa-miR-331-3p
NFATC3	2	2	0	hsa-miR-185-5p hsa-miR-7975
TMEM70	2	2	0	hsa-miR-200c-3p hsa-miR-548ax
PCGF3	2	3	1	hsa-let-7d-5p hsa-let-7g-5p hsa-miR-493-5p	hsa-let-7g-3p
ITGA6	2	2	0	hsa-miR-29a-3p hsa-miR-34a-5p
CXCL10	2	2	0	hsa-miR-15a-5p hsa-miR-21-5p
ZBTB46	2	2	0	hsa-miR-423-5p hsa-miR-370-3p
LZIC	2	3	1	hsa-miR-130a-3p hsa-miR-93-5p hsa-miR-142-5p	hsa-miR-450b-5p
REXO1	2	2	0	hsa-miR-15a-5p hsa-miR-92a-3p
PRUNE2	2	2	0	hsa-miR-130a-3p hsa-miR-93-5p
LATS1	2	2	0	hsa-miR-5581-5p hsa-miR-21-5p
RASSF5	2	2	0	hsa-miR-374b-5p hsa-miR-15a-5p
RASSF2	2	2	0	hsa-miR-15a-5p hsa-miR-200c-3p
VPS54	2	2	0	hsa-miR-21-5p hsa-miR-92a-3p
KIF13A	2	2	0	hsa-miR-130a-3p hsa-miR-200c-3p
MYO1D	2	2	0	hsa-miR-93-5p hsa-miR-92a-3p
YAE1D1	2	3	1	hsa-miR-29a-3p hsa-let-7d-5p hsa-let-7g-5p	hsa-miR-486-5p
DAPK1	2	2	0	hsa-miR-130a-3p hsa-miR-34a-5p
MAPRE3	2	2	0	hsa-miR-130a-3p hsa-miR-93-5p
CXCR4	2	2	0	hsa-miR-150-5p hsa-miR-126-3p
ZBTB8A	2	2	0	hsa-miR-130a-3p hsa-miR-21-5p
RUNX3	2	2	0	hsa-miR-130a-3p hsa-miR-93-5p
FAM126A	2	2	0	hsa-miR-374b-5p hsa-miR-374a-5p
ABLIM1	2	2	0	hsa-miR-34a-5p hsa-miR-331-3p
TBC1D9	2	2	0	hsa-let-7g-5p hsa-miR-381-3p
TRIM28	2	3	1	hsa-miR-423-5p hsa-miR-15a-5p hsa-miR-92a-3p	hsa-miR-183-5p
NHLRC2	2	2	0	hsa-let-7d-5p hsa-let-7g-5p
ANKRD9	2	2	0	hsa-miR-130a-3p hsa-miR-143-3p
POLR3H	2	2	0	hsa-miR-423-5p hsa-miR-331-3p
SHE	2	2	0	hsa-miR-150-5p hsa-miR-92a-3p
NECAP1	2	2	0	hsa-miR-423-5p hsa-miR-92a-3p
PIN1	2	2	0	hsa-miR-140-5p hsa-miR-200c-3p
C6orf62	2	2	0	hsa-miR-93-5p hsa-miR-92a-3p
SLC38A7	2	2	0	hsa-let-7d-5p hsa-let-7g-5p
MLF2	2	3	1	hsa-miR-423-5p hsa-miR-185-5p hsa-miR-92a-3p	hsa-miR-6507-3p
AKT3	2	2	0	hsa-miR-29a-3p hsa-miR-15a-5p
AGTPBP1	2	2	0	hsa-miR-150-5p hsa-miR-493-5p
NRXN3	2	2	0	hsa-miR-374b-5p hsa-miR-92a-3p
APOBEC3C	2	2	0	hsa-miR-423-5p hsa-miR-92a-3p
BRD2	2	2	0	hsa-miR-143-3p hsa-miR-92a-3p
ZNF597	2	2	0	hsa-miR-181b-5p hsa-miR-93-5p
TET3	2	4	2	hsa-miR-29a-3p hsa-miR-15a-5p hsa-miR-93-5p hsa-miR-374a-5p	hsa-miR-3065-3p hsa-miR-641
PKD2	2	2	0	hsa-miR-93-5p hsa-miR-21-5p
RSPRY1	2	2	0	hsa-miR-21-5p hsa-miR-92a-3p
SARAF	2	2	0	hsa-miR-493-5p hsa-miR-92a-3p
ATAD2B	2	2	0	hsa-miR-150-5p hsa-miR-21-5p
SRSF7	2	3	1	hsa-miR-374b-5p hsa-miR-374a-5p hsa-miR-142-5p	hsa-miR-26a-1-3p
AASDHPPT	2	2	0	hsa-miR-34a-5p hsa-miR-381-3p
ZBED3	2	3	1	hsa-miR-374b-5p hsa-miR-374a-5p hsa-miR-548ax	hsa-miR-369-3p
ACIN1	2	2	0	hsa-miR-93-5p hsa-miR-331-3p
CCL1	2	2	0	hsa-miR-93-5p hsa-miR-21-5p
SLC6A4	2	3	1	hsa-miR-150-5p hsa-miR-93-5p hsa-miR-142-5p	hsa-miR-6507-3p
FAM43A	2	2	0	hsa-let-7d-5p hsa-let-7g-5p
EMP1	2	2	0	hsa-miR-29a-3p hsa-miR-34a-5p
SLK	2	2	0	hsa-miR-93-5p hsa-miR-21-5p
PHYHIP	2	2	0	hsa-miR-4532 hsa-miR-15a-5p
GPR157	2	2	0	hsa-miR-6875-5p hsa-miR-93-5p
MTPN	2	3	1	hsa-miR-130a-3p hsa-miR-21-5p hsa-miR-331-3p	hsa-miR-6800-3p
RASGRP1	2	2	0	hsa-miR-29a-3p hsa-miR-21-5p
GOLM1	2	2	0	hsa-miR-493-5p hsa-miR-92a-3p
C12orf49	2	2	0	hsa-miR-150-5p hsa-miR-493-5p
BRMS1L	2	2	0	hsa-miR-93-5p hsa-miR-92a-3p
NDE1	2	2	0	hsa-miR-181b-5p hsa-miR-423-5p
PHB2	2	2	0	hsa-miR-6875-5p hsa-miR-548j-5p
XYLT2	2	2	0	hsa-miR-93-5p hsa-miR-92a-3p
VOPP1	2	2	0	hsa-miR-15a-5p hsa-miR-143-3p
CAD	2	3	1	hsa-miR-92a-3p hsa-miR-34a-5p hsa-miR-331-3p	hsa-let-7g-3p
CEP55	2	2	0	hsa-miR-130a-3p hsa-miR-15a-5p
NRIP3	2	2	0	hsa-miR-93-5p hsa-miR-142-5p
WASHC5	2	2	0	hsa-miR-181b-5p hsa-miR-34a-5p
TRAK1	2	2	0	hsa-miR-15a-5p hsa-miR-93-5p
GADD45A	2	3	1	hsa-miR-374a-5p hsa-miR-370-3p hsa-miR-34a-5p	hsa-miR-607
TAF1D	2	2	0	hsa-miR-200c-3p hsa-miR-143-3p
NOL4L	2	2	0	hsa-miR-15a-5p hsa-miR-92a-3p
MLN	2	2	0	hsa-miR-150-5p hsa-miR-423-5p
RPS12	2	2	0	hsa-miR-181b-5p hsa-miR-331-3p
FAM136A	2	2	0	hsa-miR-21-5p hsa-miR-92a-3p
UGGT1	2	2	0	hsa-miR-4532 hsa-miR-21-5p
RAB11FIP1	2	3	1	hsa-miR-29a-3p hsa-miR-130a-3p hsa-miR-93-5p	hsa-miR-3065-3p
XKR7	2	2	0	hsa-miR-15a-5p hsa-miR-92a-3p
CAPN1	2	2	0	hsa-miR-140-5p hsa-miR-34a-5p
PKM	2	3	1	hsa-miR-423-5p hsa-miR-185-5p hsa-miR-92a-3p	hsa-miR-369-3p
KIAA1328	2	2	0	hsa-let-7d-5p hsa-let-7g-5p
BICD2	2	2	0	hsa-miR-93-5p hsa-miR-92a-3p
PTGER4	2	2	0	hsa-miR-93-5p hsa-miR-92a-3p
EIF3C	2	2	0	hsa-miR-181b-5p hsa-miR-92a-3p
CYTB	2	2	0	hsa-miR-140-5p hsa-miR-29a-3p
LILRA2	2	2	0	hsa-miR-130a-3p hsa-miR-92a-3p
SDR42E1	2	2	0	hsa-let-7d-5p hsa-let-7g-5p
CAMTA2	2	2	0	hsa-miR-6875-5p hsa-miR-92a-3p
HNRNPA0	2	2	0	hsa-miR-185-5p hsa-miR-548ax
SLC29A1	2	2	0	hsa-miR-127-3p hsa-miR-15a-5p
SLC39A11	2	2	0	hsa-miR-5581-5p hsa-miR-423-5p
TM9SF3	2	4	2	hsa-miR-21-5p hsa-miR-34a-5p hsa-miR-331-3p hsa-miR-548j-5p	hsa-miR-16-2-3p hsa-miR-4433a-5p
EMC7	2	3	1	hsa-miR-374b-5p hsa-miR-150-5p hsa-miR-374a-5p	hsa-miR-369-3p
SF1	2	2	0	hsa-miR-185-5p hsa-miR-548ax
CEACAM6	2	2	0	hsa-miR-423-5p hsa-miR-29a-3p
LRRC8B	2	2	0	hsa-miR-320e hsa-miR-548ax
IREB2	2	2	0	hsa-miR-21-5p hsa-miR-331-3p
IFITM1	2	2	0	hsa-miR-130a-3p hsa-miR-92a-3p
MRPS23	2	2	0	hsa-miR-181b-5p hsa-miR-320e
COL1A2	2	2	0	hsa-miR-29a-3p hsa-let-7g-5p
LETM1	2	2	0	hsa-miR-92a-3p hsa-miR-331-3p
ATP6V1F	2	2	0	hsa-let-7d-5p hsa-let-7g-5p
FFAR4	2	2	0	hsa-miR-150-5p hsa-miR-142-5p
KLK10	2	2	0	hsa-miR-140-5p hsa-miR-143-3p
DRAXIN	2	2	0	hsa-miR-150-5p hsa-miR-93-5p
N4BP2L2	2	2	0	hsa-miR-150-5p hsa-miR-93-5p
RUFY2	2	2	0	hsa-miR-93-5p hsa-miR-381-3p
RARS	2	2	0	hsa-miR-92a-3p hsa-miR-331-3p
ZNF268	2	2	0	hsa-miR-181b-5p hsa-miR-6076
IL6ST	2	3	1	hsa-miR-223-3p hsa-miR-92a-3p hsa-miR-548j-5p	hsa-miR-6507-3p
PPP1R10	2	2	0	hsa-miR-34a-5p hsa-miR-381-3p
ZNF799	2	3	1	hsa-miR-6076 hsa-let-7d-5p hsa-let-7g-5p	hsa-miR-6800-3p
KLF11	2	2	0	hsa-miR-93-5p hsa-miR-200c-3p
MSH6	2	3	1	hsa-miR-21-5p hsa-miR-142-5p hsa-miR-381-3p	hsa-miR-5187-3p
ADNP	2	2	0	hsa-miR-21-5p hsa-miR-34a-5p
MTRNR2L2	2	2	0	hsa-miR-493-5p hsa-miR-381-3p
ANKRD46	2	3	1	hsa-let-7d-5p hsa-let-7g-5p hsa-miR-21-5p	hsa-miR-607
USP21	2	2	0	hsa-miR-93-5p hsa-miR-331-3p
LIPA	2	2	0	hsa-miR-130a-3p hsa-miR-548j-5p
NEMP1	2	2	0	hsa-let-7d-5p hsa-miR-92a-3p
SPTAN1	2	2	0	hsa-miR-34a-5p hsa-miR-331-3p
ATP1B3	2	2	0	hsa-miR-150-5p hsa-miR-93-5p
N4BP1	2	2	0	hsa-miR-15a-5p hsa-miR-93-5p
CUL3	2	2	0	hsa-miR-130a-3p hsa-miR-15a-5p
TCEANC2	2	2	0	hsa-miR-4532 hsa-miR-21-5p
KIF23	2	2	0	hsa-miR-15a-5p hsa-miR-93-5p
JMJD1C	2	2	0	hsa-miR-5581-5p hsa-miR-374a-5p
TDG	2	2	0	hsa-miR-29a-3p hsa-miR-493-5p
ISY1	2	2	0	hsa-miR-150-5p hsa-miR-93-5p
HSPA1A	2	2	0	hsa-miR-15a-5p hsa-miR-34a-5p
ARID3A	2	2	0	hsa-let-7d-5p hsa-let-7g-5p
VARS	2	2	0	hsa-miR-92a-3p hsa-miR-331-3p
GPR180	2	2	0	hsa-miR-5581-5p hsa-miR-15a-5p
ZNF267	2	2	0	hsa-miR-15a-5p hsa-miR-92a-3p
COTL1	2	2	0	hsa-miR-127-3p hsa-miR-331-3p
MSL3	2	2	0	hsa-miR-185-5p hsa-miR-92a-3p
GMEB1	2	2	0	hsa-miR-150-5p hsa-miR-143-3p
TRUB1	2	2	0	hsa-miR-374b-5p hsa-miR-374a-5p
OCRL	2	4	2	hsa-miR-374b-5p hsa-miR-15a-5p hsa-miR-93-5p hsa-miR-374a-5p	hsa-miR-450b-5p hsa-miR-369-3p
KLHL20	2	2	0	hsa-miR-93-5p hsa-miR-200c-3p
PRSS22	2	2	0	hsa-let-7d-5p hsa-let-7g-5p
STAG1	2	2	0	hsa-miR-181b-5p hsa-miR-92a-3p
NCAPH	2	2	0	hsa-miR-6875-5p hsa-miR-92a-3p
TMEM67	2	2	0	hsa-miR-223-3p hsa-miR-93-5p
FZD5	2	3	1	hsa-miR-374b-5p hsa-miR-374a-5p hsa-miR-381-3p	hsa-miR-369-3p
CC2D2A	2	2	0	hsa-miR-92a-3p hsa-miR-142-5p
ASXL1	2	2	0	hsa-miR-15a-5p hsa-miR-331-3p
KIAA1143	2	2	0	hsa-let-7d-5p hsa-let-7g-5p
ITPRIPL2	2	2	0	hsa-miR-423-5p hsa-miR-4454
ERRFI1	2	2	0	hsa-miR-423-5p hsa-miR-200c-3p
SLC2A4	2	2	0	hsa-miR-223-3p hsa-miR-93-5p
ICA1L	2	2	0	hsa-miR-150-5p hsa-miR-93-5p
TSR1	2	3	1	hsa-miR-93-5p hsa-miR-92a-3p hsa-miR-142-5p	hsa-miR-183-5p
ZBTB22	2	2	0	hsa-miR-6717-5p hsa-miR-92a-3p
FAH	2	2	0	hsa-miR-93-5p hsa-miR-34a-5p
ZNF681	2	3	1	hsa-miR-374b-5p hsa-miR-93-5p hsa-miR-374a-5p	hsa-miR-369-3p
RPS5	2	2	0	hsa-miR-15a-5p hsa-miR-92a-3p
SLC16A1	2	3	1	hsa-miR-374b-5p hsa-miR-29a-3p hsa-miR-374a-5p	hsa-miR-33a-5p
WNT16	2	2	0	hsa-miR-374b-5p hsa-miR-200c-3p
RFC2	2	3	1	hsa-miR-130a-3p hsa-let-7d-5p hsa-let-7g-5p	hsa-miR-183-5p
FKBP5	2	2	0	hsa-miR-21-5p hsa-miR-200c-3p
GTPBP1	2	2	0	hsa-miR-423-5p hsa-miR-331-3p
TET2	2	2	0	hsa-miR-29a-3p hsa-miR-92a-3p
MORC4	2	2	0	hsa-miR-6875-5p hsa-miR-185-5p
ADARB1	2	2	0	hsa-miR-93-5p hsa-miR-34a-5p
ZNF721	2	2	0	hsa-miR-92a-3p hsa-miR-331-3p
AP1AR	2	2	0	hsa-miR-93-5p hsa-miR-21-5p
NOA1	2	2	0	hsa-let-7d-5p hsa-let-7g-5p
IVNS1ABP	2	2	0	hsa-miR-15a-5p hsa-miR-21-5p
DAD1	2	2	0	hsa-miR-130a-3p hsa-miR-320e
RPS6KA5	2	4	2	hsa-miR-6875-5p hsa-miR-130a-3p hsa-miR-93-5p hsa-miR-142-5p	hsa-miR-16-2-3p hsa-miR-450b-5p
PGRMC1	2	2	0	hsa-let-7d-5p hsa-let-7g-5p
MORC3	2	2	0	hsa-miR-21-5p hsa-miR-92a-3p
GPR27	2	2	0	hsa-miR-15a-5p hsa-miR-548j-5p
RNF165	2	2	0	hsa-miR-150-5p hsa-miR-423-5p
NFYB	2	2	0	hsa-miR-143-3p hsa-miR-92a-3p
PDRG1	2	2	0	hsa-miR-130a-3p hsa-miR-93-5p
COL1A1	2	2	0	hsa-miR-185-5p hsa-miR-143-3p
C21orf91	2	3	1	hsa-miR-29a-3p hsa-miR-200c-3p hsa-miR-92a-3p	hsa-miR-3065-3p
GNS	2	2	0	hsa-miR-181b-5p hsa-miR-93-5p
EIF4A3	2	3	1	hsa-let-7d-5p hsa-let-7g-5p hsa-miR-331-3p	hsa-miR-183-5p
SPPL3	2	2	0	hsa-miR-150-5p hsa-miR-21-5p
ATXN2L	2	2	0	hsa-miR-92a-3p hsa-miR-34a-5p
UBE2V2	2	3	1	hsa-miR-150-5p hsa-miR-93-5p hsa-miR-143-3p	hsa-miR-641
MAP2K3	2	2	0	hsa-miR-15a-5p hsa-miR-21-5p
MGMT	2	2	0	hsa-miR-127-3p hsa-miR-370-3p
SYT7	2	2	0	hsa-miR-185-5p hsa-miR-143-3p
RNF34	2	2	0	hsa-miR-150-5p hsa-miR-93-5p
MARS2	2	2	0	hsa-let-7d-5p hsa-let-7g-5p
TNFAIP8L1	2	3	1	hsa-miR-150-5p hsa-miR-93-5p hsa-miR-4454	hsa-miR-6819-3p
PAX6	2	2	0	hsa-miR-140-5p hsa-miR-223-3p
FBXO11	2	2	0	hsa-miR-181b-5p hsa-miR-21-5p
PABPC1L2A	2	2	0	hsa-miR-185-5p hsa-miR-320e
EN2	2	3	1	hsa-miR-181b-5p hsa-miR-15a-5p hsa-miR-331-3p	hsa-miR-33a-5p
NAB1	2	2	0	hsa-miR-15a-5p hsa-miR-92a-3p
USP24	2	2	0	hsa-miR-181b-5p hsa-let-7d-5p
ERP44	2	2	0	hsa-miR-21-5p hsa-miR-136-3p
METTL8	2	3	1	hsa-miR-150-5p hsa-miR-93-5p hsa-miR-548j-5p	hsa-miR-126-5p
PPP1R18	2	2	0	hsa-miR-200c-3p hsa-miR-548j-5p
SF3B1	2	2	0	hsa-miR-4532 hsa-miR-493-5p
ONECUT2	2	2	0	hsa-let-7d-5p hsa-let-7g-5p
RNF138	2	2	0	hsa-miR-29a-3p hsa-miR-15a-5p
HOXA13	2	3	1	hsa-miR-92a-3p hsa-miR-34a-5p hsa-miR-548j-5p	hsa-miR-3620-3p
GNAS	2	2	0	hsa-miR-93-5p hsa-miR-331-3p
TBC1D19	2	2	0	hsa-let-7d-5p hsa-let-7g-5p
TNIP2	2	2	0	hsa-miR-142-5p hsa-miR-548j-5p
ARHGAP35	2	2	0	hsa-miR-181b-5p hsa-miR-93-5p
SYNCRIP	2	2	0	hsa-miR-29a-3p hsa-miR-548j-5p
TSN	2	2	0	hsa-miR-93-5p hsa-miR-34a-5p
TMF1	2	3	1	hsa-miR-181b-5p hsa-miR-92a-3p hsa-miR-331-3p	hsa-miR-607
PBX3	2	2	0	hsa-miR-181b-5p hsa-miR-93-5p
RET	2	2	0	hsa-miR-29a-3p hsa-miR-15a-5p
TLDC1	2	2	0	hsa-miR-181b-5p hsa-miR-150-5p
POLD3	2	2	0	hsa-miR-150-5p hsa-miR-29a-3p
ZNF620	2	2	0	hsa-miR-130a-3p hsa-miR-15a-5p
SGK3	2	2	0	hsa-miR-21-5p hsa-miR-92a-3p
NFATC2IP	2	3	1	hsa-miR-93-5p hsa-miR-92a-3p hsa-miR-548ax	hsa-miR-16-2-3p
FAM213A	2	2	0	hsa-miR-150-5p hsa-miR-93-5p
ZYG11A	2	2	0	hsa-miR-150-5p hsa-miR-93-5p
DUSP18	2	2	0	hsa-miR-130a-3p hsa-miR-93-5p
GRK3	2	2	0	hsa-miR-4532 hsa-miR-93-5p
TBC1D20	2	2	0	hsa-miR-15a-5p hsa-miR-93-5p
DDHD1	2	2	0	hsa-miR-181b-5p hsa-miR-93-5p
TGFB2	2	2	0	hsa-miR-21-5p hsa-miR-142-5p
SSFA2	2	2	0	hsa-miR-21-5p hsa-miR-92a-3p
IPMK	2	2	0	hsa-miR-130a-3p hsa-miR-548j-5p
GPAM	2	2	0	hsa-miR-93-5p hsa-miR-21-5p
PTGIS	2	2	0	hsa-miR-150-5p hsa-miR-93-5p
LYRM7	2	2	0	hsa-miR-150-5p hsa-miR-21-5p
STRN	2	2	0	hsa-let-7d-5p hsa-let-7g-5p
KLF5	2	2	0	hsa-miR-21-5p hsa-miR-143-3p
RWDD2A	2	2	0	hsa-miR-136-3p hsa-miR-34a-5p
DIAPH1	2	3	1	hsa-miR-15a-5p hsa-miR-185-5p hsa-miR-92a-3p	hsa-miR-6800-3p
EMSY	2	2	0	hsa-miR-181b-5p hsa-miR-93-5p
BCL2L1	2	3	1	hsa-miR-4532 hsa-let-7g-5p hsa-miR-34a-5p	hsa-let-7g-3p
G3BP2	2	3	1	hsa-miR-181b-5p hsa-miR-92a-3p hsa-miR-34a-5p	hsa-miR-486-5p
C1RL	2	2	0	hsa-let-7d-5p hsa-let-7g-5p
ARSJ	2	2	0	hsa-miR-181b-5p hsa-miR-93-5p
MSI2	2	2	0	hsa-let-7d-5p hsa-let-7g-5p
MAP3K2	2	2	0	hsa-miR-93-5p hsa-miR-21-5p
NACC1	2	4	2	hsa-miR-6875-5p hsa-miR-423-5p hsa-miR-185-5p hsa-miR-331-3p	hsa-miR-16-2-3p hsa-miR-183-5p
PYGL	2	2	0	hsa-miR-93-5p hsa-miR-92a-3p
ABCC5	2	2	0	hsa-miR-423-5p hsa-miR-185-5p
EZH1	2	2	0	hsa-miR-15a-5p hsa-miR-93-5p
PFKP	2	2	0	hsa-miR-93-5p hsa-miR-142-5p
E2F2	2	3	1	hsa-miR-93-5p hsa-miR-21-5p hsa-miR-331-3p	hsa-miR-6819-3p
PSMD2	2	2	0	hsa-miR-92a-3p hsa-miR-331-3p
MMP2	2	3	1	hsa-miR-29a-3p hsa-miR-21-5p hsa-miR-143-3p	hsa-miR-203a-5p
SRPRB	2	2	0	hsa-miR-15a-5p hsa-miR-92a-3p
FRS2	2	3	1	hsa-miR-93-5p hsa-miR-21-5p hsa-miR-200c-3p	hsa-miR-5187-3p
CLIC4	2	3	1	hsa-miR-130a-3p hsa-miR-93-5p hsa-miR-374a-5p	hsa-miR-6800-3p
RAB30	2	2	0	hsa-miR-140-5p hsa-miR-93-5p
ZNF224	2	2	0	hsa-miR-130a-3p hsa-miR-92a-3p
HAUS8	2	2	0	hsa-miR-93-5p hsa-miR-142-5p
NDST1	2	2	0	hsa-miR-92a-3p hsa-miR-331-3p
LYN	2	2	0	hsa-let-7d-5p hsa-let-7g-5p
SOX4	2	4	2	hsa-miR-140-5p hsa-miR-130a-3p hsa-miR-93-5p hsa-miR-92a-3p	hsa-miR-369-3p hsa-miR-203a-5p
IRF1	2	2	0	hsa-miR-130a-3p hsa-miR-93-5p
PNPLA6	2	2	0	hsa-miR-15a-5p hsa-miR-34a-5p
TXNDC16	2	2	0	hsa-miR-4532 hsa-miR-200c-3p
AKIRIN1	2	2	0	hsa-miR-150-5p hsa-miR-331-3p
UBL4A	2	2	0	hsa-miR-6875-5p hsa-miR-34a-5p
TEF	2	2	0	hsa-miR-181b-5p hsa-miR-92a-3p
CPNE1	2	2	0	hsa-miR-15a-5p hsa-let-7d-5p
POLDIP3	2	2	0	hsa-miR-15a-5p hsa-miR-331-3p
FAM3A	2	2	0	hsa-miR-423-5p hsa-miR-92a-3p
HAAO	2	2	0	hsa-miR-185-5p hsa-miR-143-3p
RNFT1	2	2	0	hsa-let-7d-5p hsa-let-7g-5p
RHOB	2	2	0	hsa-miR-223-3p hsa-miR-21-5p
HSD17B10	2	2	0	hsa-miR-92a-3p hsa-miR-34a-5p
GRAMD2B	2	2	0	hsa-miR-15a-5p hsa-miR-92a-3p
MBD6	2	2	0	hsa-miR-150-5p hsa-miR-34a-5p
MACC1	2	2	0	hsa-miR-6076 hsa-miR-143-3p
SQSTM1	2	2	0	hsa-miR-423-5p hsa-miR-93-5p
PCGF5	2	2	0	hsa-miR-92a-3p hsa-miR-548j-5p
RTN2	2	2	0	hsa-miR-150-5p hsa-miR-93-5p
DDX46	2	2	0	hsa-miR-93-5p hsa-miR-21-5p
MRPS21	2	3	1	hsa-miR-185-5p hsa-miR-493-5p hsa-miR-92a-3p	hsa-let-7g-3p
F3	2	2	0	hsa-miR-223-3p hsa-miR-93-5p
ARL9	2	2	0	hsa-miR-93-5p hsa-miR-185-5p
MRPS26	2	2	0	hsa-miR-34a-5p hsa-miR-331-3p
RHOV	2	2	0	hsa-miR-15a-5p hsa-miR-331-3p
SERAC1	2	2	0	hsa-miR-21-5p hsa-miR-548ax
WIPF1	2	2	0	hsa-miR-15a-5p hsa-miR-200c-3p
MFN1	2	2	0	hsa-miR-93-5p hsa-miR-92a-3p
RECK	2	3	1	hsa-miR-374b-5p hsa-miR-15a-5p hsa-miR-21-5p	hsa-miR-183-5p
NF1	2	2	0	hsa-miR-374a-5p hsa-miR-370-3p
ZNF844	2	2	0	hsa-miR-181b-5p hsa-miR-150-5p
DNM1L	2	2	0	hsa-miR-93-5p hsa-miR-21-5p
XBP1P1	2	2	0	hsa-miR-34a-5p hsa-miR-548ax
RBM8A	2	2	0	hsa-miR-4454 hsa-miR-142-5p
MEG3	2	2	0	hsa-miR-140-5p hsa-miR-181b-5p
GOT1	2	2	0	hsa-miR-181b-5p hsa-miR-200c-3p
ASXL2	2	2	0	hsa-miR-29a-3p hsa-miR-15a-5p
DHX8	2	2	0	hsa-miR-92a-3p hsa-miR-331-3p
DDX52	2	3	1	hsa-miR-181b-5p hsa-miR-374b-5p hsa-miR-374a-5p	hsa-miR-369-3p
SLC35E3	2	2	0	hsa-miR-130a-3p hsa-miR-4454
NAP1L1	2	2	0	hsa-let-7d-5p hsa-let-7g-5p
NAT8L	2	2	0	hsa-let-7d-5p hsa-let-7g-5p
PNPO	2	2	0	hsa-miR-15a-5p hsa-miR-143-3p
PEX13	2	2	0	hsa-miR-130a-3p hsa-miR-15a-5p
ORC4	2	2	0	hsa-miR-15a-5p hsa-miR-21-5p
TMED4	2	3	1	hsa-miR-140-5p hsa-let-7d-5p hsa-let-7g-5p	hsa-miR-183-5p
YARS	2	2	0	hsa-miR-423-5p hsa-miR-143-3p
SUPT5H	2	2	0	hsa-miR-92a-3p hsa-miR-34a-5p
CLDN1	2	2	0	hsa-miR-29a-3p hsa-miR-142-5p
BMP3	2	2	0	hsa-miR-130a-3p hsa-miR-34a-5p
HES2	2	2	0	hsa-miR-4454 hsa-miR-370-3p
KLHDC8B	2	2	0	hsa-let-7d-5p hsa-let-7g-5p
BMP8B	2	2	0	hsa-miR-150-5p hsa-miR-93-5p
SIPA1L1	2	2	0	hsa-miR-181b-5p hsa-miR-92a-3p
HIST1H2AD	2	2	0	hsa-miR-34a-5p hsa-miR-331-3p
AURKAIP1	2	2	0	hsa-miR-15a-5p hsa-miR-331-3p
PIP4P1	2	2	0	hsa-miR-15a-5p hsa-miR-92a-3p
PLEKHO1	2	2	0	hsa-let-7d-5p hsa-let-7g-5p
CKAP5	2	2	0	hsa-miR-21-5p hsa-miR-34a-5p
JADE3	2	2	0	hsa-miR-21-5p hsa-miR-493-5p
GJA1	2	2	0	hsa-miR-130a-3p hsa-miR-381-3p
FN3K	2	2	0	hsa-miR-6875-5p hsa-miR-6717-5p
THEM6	2	2	0	hsa-let-7d-5p hsa-let-7g-5p
RB1	2	2	0	hsa-miR-93-5p hsa-miR-21-5p
TOR1AIP1	2	2	0	hsa-miR-4532 hsa-miR-150-5p
EPB41L3	2	2	0	hsa-miR-223-3p hsa-miR-92a-3p
ACTA1	2	2	0	hsa-let-7d-5p hsa-let-7g-5p
TSPAN3	2	2	0	hsa-miR-130a-3p hsa-miR-142-5p
PIK3R2	2	2	0	hsa-miR-126-3p hsa-miR-93-5p
BCL9L	2	2	0	hsa-miR-92a-3p hsa-miR-331-3p
ELAVL2	2	2	0	hsa-miR-93-5p hsa-miR-200c-3p
ULBP2	2	2	0	hsa-miR-29a-3p hsa-miR-34a-5p
NUCB2	2	2	0	hsa-let-7d-5p hsa-let-7g-5p
HIST3H2BB	2	2	0	hsa-miR-185-5p hsa-miR-34a-5p
ZNF8	2	2	0	hsa-let-7d-5p hsa-let-7g-5p
LIN7C	2	2	0	hsa-miR-374a-5p hsa-miR-21-5p
HNF4A	2	2	0	hsa-miR-143-3p hsa-miR-34a-5p
SPTLC3	2	2	0	hsa-miR-181b-5p hsa-miR-21-5p
FEM1A	2	2	0	hsa-miR-4532 hsa-miR-93-5p
TMEM138	2	2	0	hsa-miR-15a-5p hsa-miR-93-5p
NFASC	2	2	0	hsa-miR-423-5p hsa-miR-370-3p
IER2	2	2	0	hsa-miR-15a-5p hsa-miR-548ax
RBM27	2	3	1	hsa-miR-130a-3p hsa-miR-143-3p hsa-miR-92a-3p	hsa-let-7g-3p
MAN2B2	2	2	0	hsa-miR-150-5p hsa-miR-93-5p
LAIR1	2	2	0	hsa-miR-150-5p hsa-miR-4454
ARL8A	2	2	0	hsa-miR-423-5p hsa-miR-331-3p
CCDC86	2	2	0	hsa-miR-185-5p hsa-miR-92a-3p
ZNF277	2	2	0	hsa-miR-143-3p hsa-miR-92a-3p
ERBB3	2	2	0	hsa-miR-143-3p hsa-miR-331-3p
KMT5B	2	2	0	hsa-miR-93-5p hsa-miR-92a-3p
G3BP1	2	2	0	hsa-miR-185-5p hsa-miR-548j-5p
GAN	2	2	0	hsa-miR-150-5p hsa-miR-92a-3p
TPRA1	2	2	0	hsa-miR-142-5p hsa-miR-548j-5p
SYNE2	2	2	0	hsa-miR-21-5p hsa-miR-34a-5p
LURAP1L	2	2	0	hsa-miR-15a-5p hsa-miR-381-3p
HIPK3	2	2	0	hsa-miR-21-5p hsa-miR-92a-3p
MCM10	2	2	0	hsa-miR-185-5p hsa-miR-34a-5p
RC3H1	2	3	1	hsa-miR-374b-5p hsa-miR-423-5p hsa-miR-374a-5p	hsa-miR-369-3p
SLAIN1	2	2	0	hsa-miR-130a-3p hsa-miR-92a-3p
SRPRA	2	2	0	hsa-miR-15a-5p hsa-miR-92a-3p
CDK14	2	2	0	hsa-miR-185-5p hsa-miR-493-5p
CDC25A	2	4	2	hsa-miR-15a-5p hsa-miR-21-5p hsa-miR-92a-3p hsa-miR-34a-5p	hsa-miR-16-2-3p hsa-miR-26a-1-3p
NCKAP1	2	2	0	hsa-miR-15a-5p hsa-miR-143-3p
VDAC1	2	2	0	hsa-miR-29a-3p hsa-miR-93-5p
SNX5	2	2	0	hsa-miR-130a-3p hsa-miR-142-5p
UBA1	2	2	0	hsa-miR-6875-5p hsa-miR-331-3p
NUBPL	2	2	0	hsa-miR-21-5p hsa-miR-143-3p
MYEF2	2	2	0	hsa-miR-21-5p hsa-miR-92a-3p
GULP1	2	2	0	hsa-miR-7975 hsa-miR-92a-3p
POLA2	2	2	0	hsa-miR-5581-5p hsa-miR-381-3p
LMAN2	2	2	0	hsa-miR-374b-5p hsa-miR-374a-5p
HIST1H1C	2	2	0	hsa-miR-423-5p hsa-miR-34a-5p
MBNL3	2	2	0	hsa-miR-130a-3p hsa-miR-493-5p
ANKRD13B	2	2	0	hsa-miR-423-5p hsa-miR-15a-5p
KPNA3	2	2	0	hsa-miR-15a-5p hsa-miR-92a-3p
SLC10A3	2	2	0	hsa-miR-6076 hsa-miR-130a-3p
GPRC5A	2	2	0	hsa-miR-130a-3p hsa-miR-15a-5p
GRK2	2	2	0	hsa-miR-181b-5p hsa-miR-127-3p
FNIP1	2	2	0	hsa-miR-493-5p hsa-miR-92a-3p
PRKAR2A	2	2	0	hsa-miR-4532 hsa-miR-15a-5p
WWC1	2	2	0	hsa-miR-150-5p hsa-miR-93-5p
XRCC6	2	2	0	hsa-miR-181b-5p hsa-miR-548j-5p
DHODH	2	2	0	hsa-miR-93-5p hsa-miR-142-5p
HIST1H2AC	2	2	0	hsa-miR-92a-3p hsa-miR-34a-5p
SORT1	2	2	0	hsa-miR-181b-5p hsa-miR-34a-5p
CLIP1	2	2	0	hsa-miR-130a-3p hsa-miR-548j-5p
APOH	2	2	0	hsa-miR-150-5p hsa-miR-93-5p
ZFP91	2	2	0	hsa-miR-29a-3p hsa-miR-93-5p
ZNF611	2	2	0	hsa-let-7d-5p hsa-let-7g-5p
BFAR	2	2	0	hsa-miR-92a-3p hsa-miR-34a-5p
CLU	2	2	0	hsa-miR-15a-5p hsa-miR-21-5p
CHMP2B	2	3	1	hsa-miR-181b-5p hsa-miR-223-3p hsa-miR-493-5p	hsa-miR-126-5p
ACSL4	2	6	4	hsa-miR-374b-5p hsa-miR-130a-3p hsa-miR-93-5p hsa-miR-374a-5p hsa-miR-200c-3p hsa-miR-34a-5p	hsa-miR-26a-1-3p hsa-miR-450b-5p hsa-miR-33a-5p hsa-miR-369-3p
FAM168B	2	2	0	hsa-miR-92a-3p hsa-miR-331-3p
TNPO2	2	2	0	hsa-miR-6875-5p hsa-miR-331-3p
EDC3	2	2	0	hsa-miR-29a-3p hsa-miR-15a-5p
MFSD2A	2	2	0	hsa-miR-150-5p hsa-miR-93-5p
MBD2	2	3	1	hsa-let-7d-5p hsa-let-7g-5p hsa-miR-92a-3p	hsa-miR-126-5p
C18orf32	2	3	1	hsa-miR-150-5p hsa-miR-93-5p hsa-miR-34a-5p	hsa-miR-4433a-5p
DEPDC1	2	3	1	hsa-miR-130a-3p hsa-miR-493-5p hsa-miR-331-3p	hsa-miR-607
LIMK1	2	2	0	hsa-miR-93-5p hsa-miR-143-3p
PAFAH1B1	2	3	1	hsa-miR-15a-5p hsa-miR-93-5p hsa-miR-92a-3p	hsa-miR-607
ISG20L2	2	3	1	hsa-miR-150-5p hsa-miR-29a-3p hsa-miR-548ax	hsa-miR-203a-5p
VPS45	2	2	0	hsa-miR-15a-5p hsa-miR-34a-5p
EPB41L2	2	2	0	hsa-miR-34a-5p hsa-miR-331-3p
DNA2	2	2	0	hsa-let-7d-5p hsa-let-7g-5p
ATXN2	2	2	0	hsa-let-7d-5p hsa-let-7g-5p
KCTD21	2	2	0	hsa-let-7d-5p hsa-let-7g-5p
CBX8	2	2	0	hsa-miR-423-5p hsa-miR-93-5p
PRRC2A	2	2	0	hsa-miR-423-5p hsa-miR-331-3p
SLC25A16	2	2	0	hsa-miR-143-3p hsa-miR-92a-3p
SGTB	2	3	1	hsa-miR-150-5p hsa-miR-93-5p hsa-miR-21-5p	hsa-miR-183-5p
EXO5	2	2	0	hsa-miR-150-5p hsa-miR-93-5p
KIF6	2	2	0	hsa-miR-93-5p hsa-miR-185-5p
LGSN	2	2	0	hsa-miR-150-5p hsa-miR-93-5p
SLCO5A1	2	2	0	hsa-miR-93-5p hsa-miR-320e
NCKIPSD	2	2	0	hsa-let-7d-5p hsa-let-7g-5p
EARS2	2	2	0	hsa-miR-92a-3p hsa-miR-331-3p
NAA20	2	2	0	hsa-let-7d-5p hsa-let-7g-5p
SAMD12	2	2	0	hsa-miR-93-5p hsa-miR-142-5p
CCDC137	2	2	0	hsa-miR-130a-3p hsa-miR-93-5p
ERBB2	2	3	1	hsa-miR-21-5p hsa-miR-34a-5p hsa-miR-331-3p	hsa-miR-5187-3p
EPS15L1	2	2	0	hsa-miR-93-5p hsa-miR-185-5p
TP63	2	2	0	hsa-miR-21-5p hsa-miR-92a-3p
C8orf37	2	2	0	hsa-miR-6717-5p hsa-miR-150-5p
DENND6A	2	3	1	hsa-miR-29a-3p hsa-miR-15a-5p hsa-miR-92a-3p	hsa-miR-3065-3p
BBC3	2	2	0	hsa-miR-29a-3p hsa-miR-143-3p
STX4	2	2	0	hsa-miR-150-5p hsa-miR-93-5p
CSRNP2	2	2	0	hsa-miR-29a-3p hsa-miR-143-3p
FKBP9	2	2	0	hsa-miR-150-5p hsa-miR-92a-3p
ZFP36L1	2	3	1	hsa-miR-181b-5p hsa-miR-5581-5p hsa-miR-423-5p	hsa-miR-183-5p
CDS2	2	2	0	hsa-miR-150-5p hsa-miR-15a-5p
GPR158	2	2	0	hsa-miR-374b-5p hsa-miR-374a-5p
C15orf41	2	2	0	hsa-miR-93-5p hsa-miR-142-5p
TMOD2	2	2	0	hsa-miR-150-5p hsa-miR-34a-5p
TOPORS	2	2	0	hsa-miR-93-5p hsa-miR-21-5p
ZNF7	2	2	0	hsa-miR-150-5p hsa-miR-93-5p
FAM102A	2	2	0	hsa-miR-93-5p hsa-miR-143-3p
ELOVL6	2	2	0	hsa-miR-92a-3p hsa-miR-142-5p
TPM2	2	2	0	hsa-miR-6875-5p hsa-miR-15a-5p
IKBKG	2	2	0	hsa-miR-15a-5p hsa-miR-185-5p
RNF125	2	2	0	hsa-miR-130a-3p hsa-miR-143-3p
[truncated: 4,791 more rows]
