# Supplementary material for: Heterogenous circulating miRNA changes in ME/CFS converge on a unified cluster of target genes: A computational analysis
Source: PLoS One. 2023 Dec 29;18(12):e0296060. doi: 10.1371/journal.pone.0296060 (PMC10756525; doi:10.1371/journal.pone.0296060)
Supplement: S2 Data — (ZIP) [file pone.0296060.s002.zip]

Archive with 2 entries (2 files):
- Full Katz Centrality Scores.csv
- Full Katz Centrality x miRTarBase Frequency Scores.csv
