# Supplementary material for: Heterogenous circulating miRNA changes in ME/CFS converge on a unified cluster of target genes: A computational analysis
Source: PLoS One. 2023 Dec 29;18(12):e0296060. doi: 10.1371/journal.pone.0296060 (PMC10756525; doi:10.1371/journal.pone.0296060)
Supplement: S2 Data — (ZIP) [file pone.0296060.s002.zip › Full Katz Centrality Scores.csv]

Gene	Katz centrality score
VEGFA	2.0425724388199997
MAPK1	1.9365360157500002
E2F1	1.91376544928
CCND1	1.8763531712200003
BCL2	1.8618469381499998
MYC	1.80725675407
MDM2	1.6160196508900002
SIRT1	1.54736344073
BCL2L11	1.47210180325
CREB1	1.45987266185
AKT1	1.42017668587
SOD2	1.37380297653
IGF1R	1.33604238754
CEBPB	1.31785510886
SP1	1.31785510886
SOCS1	1.31785510886
WASL	1.31557801719
DNMT1	1.30492721528
MCL1	1.28800469114
SIK1	1.27018885276
YY1	1.25598713815
NFIB	1.25598713815
EP300	1.24201755299
AKT2	1.24201755299
TGFBR2	1.22420171461
MKNK2	1.19365339425
NR2C2	1.19137630258
RRM2	1.19137630258
SLC1A5	1.18072550067
HMGA2	1.13178542354
TNFRSF10B	1.13178542354
HMGA1	1.13178542354
CRCP	1.12559866868
PMAIP1	1.12420171461
TNPO1	1.12420171461
ZBTB37	1.12420171461
PLPP3	1.12420171461
ATXN1	1.12420171461
ZBTB4	1.12420171461
SMC1A	1.11
ATM	1.1
SMAD7	1.1
SEC24A	1.1
TNRC6A	1.1
DICER1	1.1
FOXO3	1.0
PDPK1	1.0
RANGAP1	1.0
PPP6R3	1.0
KMT2D	1.0
AGO1	1.0
KLF4	1.0
ZNF264	1.0
SHOC2	1.0
GK5	1.0
YOD1	1.0
RPRD2	1.0
TUBB	1.0
IFNLR1	1.0
PLAGL2	1.0
HMGB1	1.0
KLHL15	1.0
ACOT9	1.0
APOL6	1.0
EPHA4	1.0
SCD	1.0
MFSD8	1.0
GATA6	1.0
FZD6	1.0
ZADH2	1.0
CARM1	1.0
LMNB2	1.0
PLEKHA1	1.0
ALDH9A1	1.0
RORA	1.0
EIF4G2	1.0
RPL24	1.0
ARIH1	1.0
MTMR9	1.0
TUBB2A	1.0
DDX6	1.0
TMOD3	1.0
UBE3C	1.0
SOCS7	1.0
CBX6	1.0
CPEB3	1.0
ZCCHC3	1.0
ZNF417	1.0
PBX2	1.0
TGFBR3	1.0
UBXN2B	1.0
ETNK1	1.0
GLO1	1.0
KIF2C	1.0
BTG2	1.0
FUT10	1.0
PHACTR2	1.0
ULK1	1.0
RUNDC1	1.0
SZRD1	1.0
DYNC1LI2	1.0
AHCYL2	1.0
NACC2	1.0
REEP3	1.0
WNK3	1.0
RAB21	1.0
ZNF443	1.0
FAM3C	1.0
CSDE1	1.0
DDX21	1.0
LDLR	1.0
LNPK	1.0
AMD1	1.0
ORAI2	1.0
PDZD8	1.0
NHLRC3	1.0
PURA	1.0
PTEN	1.0
DSTYK	1.0
POLR1B	1.0
CAPN15	1.0
SOCS5	1.0
SFT2D2	1.0
NUDT3	1.0
TWF1	1.0
FOXK1	1.0
PDE12	1.0
TRAPPC2	1.0
