# Supplementary material for: Heterogenous circulating miRNA changes in ME/CFS converge on a unified cluster of target genes: A computational analysis
Source: PLoS One. 2023 Dec 29;18(12):e0296060. doi: 10.1371/journal.pone.0296060 (PMC10756525; doi:10.1371/journal.pone.0296060)
Supplement: S2 Data — (ZIP) [file pone.0296060.s002.zip › Full Katz Centrality x miRTarBase Frequency Scores.csv]

Gene	Katz centrality score * miRTarBase score
VEGFA	22.468296827019998
CCND1	16.887178540980003
E2F1	13.39635814496
BCL2	13.032928567049998
MYC	10.84354052442
SIRT1	10.83154408511
MAPK1	9.682680078750002
TGFBR2	8.569412002269999
MKNK2	8.355573759750001
SOD2	8.24281785918
MDM2	8.08009825445
IGF1R	8.01625432524
ZNF264	8.0
SHOC2	8.0
HMGA2	7.92249796478
WASL	7.89346810314
MCL1	7.72802814684
NFIB	7.5359228289
EP300	7.452105317939999
BCL2L11	7.36050901625
CREB1	7.299363309249999
AKT1	7.1008834293500005
KMT2D	7.0
AGO1	7.0
GK5	7.0
YOD1	7.0
TNFRSF10B	6.79071254124
ZBTB37	6.745210287660001
SMC1A	6.66
DICER1	6.6000000000000005
SP1	6.5892755442999995
SOCS1	6.5892755442999995
CEBPB	6.5892755442999995
DNMT1	6.5246360764
SIK1	6.350944263800001
YY1	6.27993569075
AKT2	6.21008776495
RPRD2	6.0
TUBB	6.0
IFNLR1	6.0
PLAGL2	6.0
HMGB1	6.0
KLHL15	6.0
ACOT9	6.0
APOL6	6.0
EPHA4	6.0
PDPK1	6.0
SCD	6.0
MFSD8	6.0
GATA6	6.0
FZD6	6.0
NR2C2	5.9568815129
RRM2	5.9568815129
SLC1A5	5.90362750335
HMGA1	5.6589271177
CRCP	5.6279933434
ATXN1	5.62100857305
PMAIP1	5.62100857305
PLPP3	5.62100857305
ZBTB4	5.62100857305
TNPO1	5.62100857305
TNRC6A	5.5
SEC24A	5.5
ATM	5.5
SMAD7	5.5
ZADH2	5.0
CARM1	5.0
LMNB2	5.0
PLEKHA1	5.0
ALDH9A1	5.0
RORA	5.0
KLF4	5.0
EIF4G2	5.0
PPP6R3	5.0
RPL24	5.0
ARIH1	5.0
MTMR9	5.0
TUBB2A	5.0
DDX6	5.0
TMOD3	5.0
UBE3C	5.0
SOCS7	5.0
CBX6	5.0
CPEB3	5.0
ZCCHC3	5.0
ZNF417	5.0
PBX2	5.0
TGFBR3	5.0
UBXN2B	5.0
ETNK1	5.0
GLO1	5.0
KIF2C	5.0
BTG2	5.0
FUT10	5.0
FOXO3	5.0
PHACTR2	5.0
ULK1	5.0
RANGAP1	5.0
RUNDC1	5.0
SZRD1	5.0
DYNC1LI2	5.0
AHCYL2	5.0
NACC2	5.0
REEP3	5.0
WNK3	5.0
RAB21	5.0
ZNF443	5.0
FAM3C	5.0
CSDE1	5.0
DDX21	5.0
LDLR	5.0
LNPK	5.0
AMD1	5.0
ORAI2	5.0
PDZD8	5.0
NHLRC3	5.0
PURA	5.0
PTEN	5.0
DSTYK	5.0
POLR1B	5.0
CAPN15	5.0
SOCS5	5.0
SFT2D2	5.0
NUDT3	5.0
TWF1	5.0
FOXK1	5.0
PDE12	5.0
TRAPPC2	5.0
