# Supplementary material for: Heterogenous circulating miRNA changes in ME/CFS converge on a unified cluster of target genes: A computational analysis
Source: PLoS One. 2023 Dec 29;18(12):e0296060. doi: 10.1371/journal.pone.0296060 (PMC10756525; doi:10.1371/journal.pone.0296060)
Supplement: S3 Data — (CSV) [file pone.0296060.s003.csv]

miRNA	Total influence score
hsa-miR-93-5p	57.44867907276017
hsa-miR-92a-3p	46.545647650395196
hsa-miR-34a-5p	35.7491842582052
hsa-miR-21-5p	34.183606657293225
hsa-let-7g-5p	29.718623540288462
hsa-let-7d-5p	27.84801245332889
hsa-miR-15a-5p	26.419252256800355
hsa-miR-181b-5p	26.141334343193424
hsa-miR-185-5p	24.138031293732464
hsa-miR-374a-5p	23.88263579942373
hsa-miR-130a-3p	20.00647852230292
hsa-miR-150-5p	19.55678492949294
hsa-miR-29a-3p	18.728280224999203
hsa-miR-374b-5p	18.706282413822063
hsa-miR-142-5p	17.843434215692106
hsa-miR-200c-3p	17.22834192102713
hsa-miR-143-3p	16.91942571960393
hsa-miR-423-5p	15.21300191915436
hsa-miR-126-3p	14.20404574144981
hsa-miR-331-3p	13.573697994629756
hsa-miR-140-5p	12.27696888531846
hsa-miR-223-3p	11.689991343051107
hsa-miR-6875-5p	10.32257395609458
hsa-miR-381-3p	8.469542601644719
hsa-miR-548ax	7.4544212204110005
hsa-miR-548j-5p	6.109615455146001
hsa-miR-4532	5.86358663061858
hsa-miR-493-5p	5.364425344516303
hsa-miR-4454	5.264875982985336
hsa-miR-6076	5.0121008573050005
hsa-miR-5581-5p	4.35786772508766
hsa-miR-370-3p	2.9590632130289998
hsa-miR-6717-5p	1.324281785918
hsa-miR-320e	1.0
hsa-miR-136-3p	1.0
hsa-miR-7975	0.666
hsa-miR-127-3p	0.0
