# Supplementary material for: Heterogenous circulating miRNA changes in ME/CFS converge on a unified cluster of target genes: A computational analysis
Source: PLoS One. 2023 Dec 29;18(12):e0296060. doi: 10.1371/journal.pone.0296060 (PMC10756525; doi:10.1371/journal.pone.0296060)
Supplement: S1 Table — (CSV) [file pone.0296060.s004.csv]

source	interaction	target	organism	Citation (references in S5)	citation link
AGO1	activation	TNRC6A	Homo sapiens	[1]	https://www.nature.com/articles/srep12855
AGO1	activation	DICER1	Homo sapiens	[1]	https://www.nature.com/articles/srep12855
AKT1	activation	E2F1	Homo sapiens	[2]	https://www.nature.com/articles/s41419-018-0275-9
E2F1	activation	AKT1	Homo sapiens	[3]	https://www.nature.com/articles/onc2009192
AKT1	activation	MCL1	Homo sapiens	[4]	https://www.sciencedirect.com/science/article/pii/S0006497120485040
MCL1	activation	AKT1	Homo sapiens	[5]	https://www.ncbi.nlm.nih.gov/pmc/articles/PMC6911632/
PTEN	inhibition	AKT1	Homo sapiens	[6]	https://www.pnas.org/content/96/8/4240.full
PTEN	inhibition	AKT2	Homo sapiens	[7]	https://www.ncbi.nlm.nih.gov/pmc/articles/PMC4125464/
AKT1	activation	FOXO3	Homo sapiens	[8]	https://www.sciencedirect.com/science/article/pii/S0167488911001297
AKT1	inhibition	FOXO3	Homo sapiens	[8]	https://www.sciencedirect.com/science/article/pii/S0167488911001297
AKT1	activation	SOD2	Homo sapiens	[9]	https://www.sciencedirect.com/science/article/pii/S2211124718317613
AKT1	activation	MYC	Homo sapiens	[10]	https://www.pnas.org/content/pnas/105/18/6584.full.pdf
AKT2	inhibition	FOXO3	Homo sapiens	[11]	https://stemcellsjournals.onlinelibrary.wiley.com/doi/pdf/10.1002/stem.1565
ATM	inhibition	MDM2	Homo sapiens	[12]	https://www.tandfonline.com/doi/pdf/10.4161/cc.4.9.1981
CARM1	activation	EP300	Homo sapiens	[13]	https://www.researchgate.net/profile/Keyong-Du/publication/11652567_A_Transcriptional_Switch_Mediated_by_Cofactor_Methylation/links/564cbe4708aefe619b0d841f/A-Transcriptional-Switch-Mediated-by-Cofactor-Methylation.pdf
CARM1	inhibition	EP300	Homo sapiens	[13]	https://www.researchgate.net/profile/Keyong-Du/publication/11652567_A_Transcriptional_Switch_Mediated_by_Cofactor_Methylation/links/564cbe4708aefe619b0d841f/A-Transcriptional-Switch-Mediated-by-Cofactor-Methylation.pdf
CCND1	activation	E2F1	Homo sapiens	[14]	https://www.sciencedirect.com/science/article/abs/pii/S0304383517303877
CEBPB	activation	YY1	Homo sapiens	[15]	https://www.microbiologyresearch.org/content/journal/jgv/10.1099/vir.0.81207-0
CEBPB	activation	SOD2	Homo sapiens	[16]	https://link.springer.com/article/10.1007/s00395-016-0552-7
SIRT1	activation	DNMT1	Homo sapiens	[17]	https://www.ncbi.nlm.nih.gov/pmc/articles/PMC3232929/
SIRT1	inhibition	DNMT1	Homo sapiens	[17]	https://www.ncbi.nlm.nih.gov/pmc/articles/PMC3232929/
DNMT1	inhibition	E2F1	Homo sapiens	[18]	https://www.researchgate.net/profile/Paul-Wade-2/publication/12430028_DNMT1_forms_a_complex_with_RB_E2F1_and_HDAC1_and_represses_transcription_from_E2F-responsive_promoters/links/0c960537bb03cc2c04000000/DNMT1-forms-a-complex-with-RB-E2F1-and-HDAC1-and-represses-transcription-from-E2F-responsive-promoters.pdf
MDM2	activation	E2F1	Homo sapiens	[19]	https://www.nature.com/articles/1208814
E2F1	inhibition	MDM2	Homo sapiens	[20]	https://www.sciencedirect.com/science/article/abs/pii/S0898656810002597
MYC	activation	E2F1	Homo sapiens	[21]	https://www.nature.com/articles/onc200855
EP300	activation	SP1	Homo sapiens	[22]	https://onlinelibrary.wiley.com/doi/pdf/10.1046/j.1365-2443.2000.00302.x
MDM2	inhibition	FOXO3	Homo sapiens	[23]	https://www.ncbi.nlm.nih.gov/pmc/articles/PMC2682847/
MDM2	inhibition	IGF1R	Homo sapiens	[24]	https://www.pnas.org/doi/pdf/10.1073/pnas.1431613100
KLF4	activation	MYC	Homo sapiens	[25]	https://www.tandfonline.com/doi/full/10.4161/cc.23200
PMAIP1	inhibition	MCL1	Homo sapiens	[26]	https://cancerci.biomedcentral.com/articles/10.1186/s12935-014-0149-x
PTEN	inhibition	MDM2	Homo sapiens	[27]	https://www.jbc.org/article/S0021-9258(19)71240-X/fulltext
MDM2	inhibition	SP1	Homo sapiens	[28]	https://www.pnas.org/doi/pdf/10.1073/pnas.051415898
YY1	activation	MDM2	Homo sapiens	[29]	https://www.pnas.org/doi/pdf/10.1073/pnas.0402283101
YY1	activation	MYC	Homo sapiens	[30]	https://academic.oup.com/carcin/article/28/9/1867/2476367?login=false
